# Supplementary material for: Involvement of the choroid plexus in Alzheimer’s disease pathophysiology: findings from mouse and human proteomic studies
Source: Fluids Barriers CNS. 2024 Jul 18;21:58. doi: 10.1186/s12987-024-00555-3 (PMC11256635; doi:10.1186/s12987-024-00555-3)
Supplement: Supplementary file 2 — Additional table 2. Dysregulated proteins for each comparison in the whole list of identified proteins in mouse ChP tissue. [file 12987_2024_555_MOESM2_ESM.xlsx]

## Sheet: Additional Table 2
Names			APPNL-G-F 7weeks vs WT 7 weeks		APPNL-G-F 40 weeks vs WT 40 weeks
Uniprot gene name	Uniprot identifier	Gene name	log2 fold change	p value	log2 fold change	p value
1433B	Q9CQV8	Ywhab								Additional Table 2. List of all the mouse ChP tissue proteins using a threshold of 3 observations per group minimum.
1433E	P62259	Ywhae	0.17	0.02722						The significant p values and the direction of the level changes are shown for each comparison.
1433F	P68510	Ywhah
1433G	P61982	Ywhag
1433S	O70456	Sfn
1433T	P68254	Ywhaq
1433Z	P63101	Ywhaz
1A1L1	A2AIG8	Accs
2A5A	Q6PD03	Ppp2r5a
2A5B	Q6PD28	Ppp2r5b
2A5E	Q61151	Ppp2r5e
2A5G	Q60996	Ppp2r5c
2AAA	Q76MZ3	Ppp2r1a
2AAB	Q7TNP2	Ppp2r1b
2ABA	Q6P1F6	Ppp2r2a
2ABD	Q925E7	Ppp2r2d
2ABG	Q8BG02	Ppp2r2c
3BP1	P55194	Sh3bp1
3BP5L	Q99LH9	Sh3bp5l
3HIDH	Q99L13	Hibadh
4EBP1	Q60876	Eif4ebp1
4EBP2	P70445	Eif4ebp2
4ET	Q9EST3	Eif4enif1
4F2	P10852	Slc3a2
5HT2C	P34968	Htr2c	-0.19	0.04421
5NT3A	Q9D020	Nt5c3a
5NT3B	Q3UFY7	Nt5c3b
5NTC	Q3V1L4	Nt5c2
5NTD	Q61503	Nt5e
6PGD	Q9DCD0	Pgd
6PGL	Q9CQ60	Pgls
A0A087WNQ7	A0A087WNQ7	Smim10l1
A0A087WP46	A0A087WP46	BC034090
A0A087WQ44	A0A087WQ44	Srcap
A0A087WQ89	A0A087WQ89	Misp3
A0A0A6YWI4	A0A0A6YWI4	2310009B15Rik
A0A0A6YY83	A0A0A6YY83	Pcdh7
A0A0G2JDV3	A0A0G2JDV3	Gbp6
A0A0G2JG52	A0A0G2JG52	Crybg1
A0A0J9YTR2	A0A0J9YTR2	0610012G03Rik
A0A0J9YUD5	A0A0J9YUD5	Nup205
A0A0N4SUI7	A0A0N4SUI7	Nbdy	0.66	0.01521
A0A0N4SUJ3	A0A0N4SUJ3	Naaladl2
A0A0U1RNF2	A0A0U1RNF2	Lcmt1
A0A140LI28	A0A140LI28	Fam81b			0.76	0.01832
A0A140T8M0	A0A140T8M0	Igkv1-117
A0A140T8M5	A0A140T8M5	Igkv6-15
A0A1B0GSF9	A0A1B0GSF9	Gm19935
A0A1L1SQU7	A0A1L1SQU7	Fat1
A0A1Y7VJN6	A0A1Y7VJN6	Ighg3
A0A286YCV9	A0A286YCV9	Kif13b
A0A286YCX6	A0A286YCX6	Trappc8
A0A2I3BR81	A0A2I3BR81	Nt5dc2
A0A338P6I9	A0A338P6I9
A0A338P7C9	A0A338P7C9	Tmem181a
A0A494B9V8	A0A494B9V8	Ptar1
A0A494BB10	A0A494BB10	Gm50478
A0A571BF58	A0A571BF58	Neb			-0.24	0.0221
A0A5F8MPH8	A0A5F8MPH8	Tnxb
A0A5F8MPY0	A0A5F8MPY0	Pigbos1
A0A7N9VR94	A0A7N9VR94	Ahnak2
A0A7N9VSG0	A0A7N9VSG0	Spata5l1	-0.56	0.01002
A16A1	Q571I9	Aldh16a1
A16L1	Q8C0J2	Atg16l1
A1AG1	Q60590	Orm1
A1AT1	P07758	Serpina1a
A1AT2	P22599	Serpina1b
A1AT4	Q00897	Serpina1d
A1AT5	Q00898	Serpina1e
A1BG	Q19LI2	A1bg
A1L3P4	A1L3P4	Slc9a6
A2A484	A2A484	Zmynd8
A2A654	A2A654	Bptf
A2A6P4	A2A6P4	Fam104a			-0.44	0.02649
A2A8R0	A2A8R0	Zfyve9
A2ACQ1	A2ACQ1	Dhx35
A2ACT7	A2ACT7	Col9a3
A2AF33	A2AF33	Tmsb15b1
A2AFK4	A2AFK4	Mtg2
A2ANY6	A2ANY6	Mdn1
A2AP	Q61247	Serpinf2
A2MG	Q6GQT1	A2m			-0.31	0.04505
A4	P12023	App
A6H6J9	A6H6J9	Ankrd50
A6H6S0	A6H6S0	Herc3
A6ZI47	A6ZI47	Aldoart2
A7L3B	Q3UD01	Atxn7l3b
A8DUK4	A8DUK4	Hbb-bs
AAA1	P63115	Slc7a10
AAAS	P58742	Aaas
AACS	Q9D2R0	Aacs
AAGAB	Q8R2R3	Aagab
AAK1	Q3UHJ0	Aak1
AAKB1	Q9R078	Prkab1
AAKG1	O54950	Prkag1
AAKG2	Q91WG5	Prkag2
AAMDC	Q8R0P4	Aamdc
AAPK1	Q5EG47	Prkaa1
AAPK2	Q8BRK8	Prkaa2
AAR2	Q9D2V5	Aar2
AASD1	Q3THG9	Aarsd1
AASS	Q99K67	Aass			0.21	0.04889
AATC	P05201	Got1
AATF	Q9JKX4	Aatf
AATM	P05202	Got2
AB17B	Q7M759	Abhd17b
AB1IP	Q8R5A3	Apbb1ip
ABCA1	P41233	Abca1	-0.18	0.02536
ABCA2	P41234	Abca2	-0.15	0.03661
ABCA3	Q8R420	Abca3
ABCA4	O35600	Abca4
ABCA5	Q8K448	Abca5
ABCA7	Q91V24	Abca7
ABCA9	Q8K449	Abca9
ABCB6	Q9DC29	Abcb6
ABCB7	Q61102	Abcb7
ABCB9	Q9JJ59	Abcb9
ABCBA	Q9JI39	Abcb10
ABCC9	P70170	Abcc9
ABCD1	P48410	Abcd1
ABCD3	P55096	Abcd3
ABCD4	O89016	Abcd4
ABCE1	P61222	Abce1
ABCF1	Q6P542	Abcf1
ABCF2	Q99LE6	Abcf2
ABCF3	Q8K268	Abcf3
ABCG1	Q64343	Abcg1
ABCG2	Q7TMS5	Abcg2
ABD12	Q99LR1	Abhd12
ABHD2	Q9QXM0	Abhd2
ABHD3	Q91ZH7	Abhd3
ABHD4	Q8VD66	Abhd4
ABHD5	Q9DBL9	Abhd5
ABHD6	Q8R2Y0	Abhd6
ABHDA	Q6PE15	Abhd10			0.17	0.03586
ABHDB	Q8K4F5	Abhd11
ABHDD	Q80UX8	Abhd13
ABHEA	Q922Q6	Abhd14a
ABHEB	Q8VCR7	Abhd14b
ABHGA	Q9Z1Q2	Abhd16a
ABI1	Q8CBW3	Abi1
ABI2	P62484	Abi2
ABI3	Q8BYZ1	Abi3
ABITM	Q80ZQ9	Abitram
ABL1	P00520	Abl1
ABL2	Q4JIM5	Abl2
ABLM1	Q8K4G5	Ablim1
ABLM2	Q8BL65	Ablim2
ABR	Q5SSL4	Abr
ABRAL	Q4KML4	Abracl
ABRX2	Q3TCJ1	Abraxas2
ACACA	Q5SWU9	Acaca
ACACB	E9Q4Z2	Acacb
ACAD8	Q9D7B6	Acad8
ACAD9	Q8JZN5	Acad9
ACADL	P51174	Acadl
ACADM	P45952	Acadm
ACADS	Q07417	Acads
ACADV	P50544	Acadvl
ACAP2	Q6ZQK5	Acap2
ACATN	Q99J27	Slc33a1
ACBD5	Q5XG73	Acbd5
ACBD6	Q9D061	Acbd6
ACBG1	Q99PU5	Acsbg1
ACBP	P31786	Dbi
ACD10	Q8K370	Acad10
ACD11	Q80XL6	Acad11
ACDSB	Q9DBL1	Acadsb
ACE	P09470	Ace
ACE2	Q8R0I0	Ace2
ACE3	D0G895	Ace3
ACINU	Q9JIX8	Acin1
ACKMT	Q9D1Z3	Atpsckmt
ACKR3	P56485	Ackr3
ACL6A	Q9Z2N8	Actl6a	0.13	0.01291
ACLY	Q91V92	Acly
ACNT1	A2AKK5	Acnat1
ACO11	Q8VHQ9	Acot11
ACO13	Q9CQR4	Acot13			0.23	0.02688
ACOHC	P28271	Aco1
ACON	Q99KI0	Aco2
ACOT1	O55137	Acot1
ACOT2	Q9QYR9	Acot2
ACOT8	P58137	Acot8
ACOT9	Q9R0X4	Acot9
ACOX1	Q9R0H0	Acox1
ACOX2	Q9QXD1	Acox2
ACOX3	Q9EPL9	Acox3
ACPM	Q9CR21	Ndufab1
ACS2L	Q99NB1	Acss1
ACSA	Q9QXG4	Acss2
ACSF2	Q8VCW8	Acsf2
ACSF3	Q3URE1	Acsf3	-0.11	0.03981
ACSL1	P41216	Acsl1	-0.14	0.00117
ACSL3	Q9CZW4	Acsl3
ACSL4	Q9QUJ7	Acsl4
ACSL5	Q8JZR0	Acsl5
ACSL6	Q91WC3	Acsl6
ACSS3	Q14DH7	Acss3
ACTBL	Q8BFZ3	Actbl2
ACTH	P63268	Actg2
ACTN1	Q7TPR4	Actn1
ACTN4	P57780	Actn4
ACTY	Q8R5C5	Actr1b
ACTZ	P61164	Actr1a
ACY1	Q99JW2	Acy1
ACY2	Q8R3P0	Aspa
ACY3	Q91XE4	Acy3
ACYP1	P56376	Acyp1
ACYP2	P56375	Acyp2
ADA	P03958	Ada
ADA10	O35598	Adam10
ADA15	O88839	Adam15
ADA17	Q9Z0F8	Adam17
ADA22	Q9R1V6	Adam22	0.35	0.03625
ADA23	Q9R1V7	Adam23
ADAL	Q80SY6	Adal
ADAM9	Q61072	Adam9
ADAS	Q8C0I1	Agps
ADAT3	Q6PAT0	Adat3
ADCK1	Q9D0L4	Adck1
ADCK5	Q80V03	Adck5
ADCY4	Q91WF3	Adcy4
ADCY5	P84309	Adcy5
ADCY6	Q01341	Adcy6
ADCY9	P51830	Adcy9
ADDA	Q9QYC0	Add1
ADDB	Q9QYB8	Add2
ADDG	Q9QYB5	Add3
ADGB	G3UZ78	Adgb
ADH1	P00329	Adh1
ADHX	P28474	Adh5
ADIPO	Q60994	Adipoq
ADK	P55264	Adk
ADNP	Q9Z103	Adnp
ADPGK	Q8VDL4	Adpgk
ADPPT	Q9CQF6	Aasdhppt
ADPRH	P54923	Adprh
ADPRM	Q99KS6	Adprm
ADPRS	Q8CG72	Adprs
ADRO	Q61578	Fdxr
ADT1	P48962	Slc25a4
ADT2	P51881	Slc25a5
ADT4	Q3V132	Slc25a31
ADX	P46656	Fdx1
AEBP1	Q640N1	Aebp1
AEDO	Q6PDY2	Ado
AF1L2	Q5DTU0	Afap1l2
AFAD	Q9QZQ1	Afdn
AFAM	O89020	Afm
AFAP1	Q80YS6	Afap1
AFF4	Q9ESC8	Aff4
AFG1L	Q3V384	Afg1l
AFG2H	Q3UMC0	Spata5
AFG31	Q920A7	Afg3l1
AFG32	Q8JZQ2	Afg3l2
AFTIN	Q80WT5	Aftph
AG10B	Q3UGP8	Alg10b
AGAL	P51569	Gla
AGAP1	Q8BXK8	Agap1
AGAP3	Q8VHH5	Agap3
AGFG1	Q8K2K6	Agfg1
AGFG2	Q80WC7	Agfg2
AGK	Q9ESW4	Agk
AGM1	Q9CYR6	Pgm3
AGO1	Q8CJG1	Ago1
AGO2	Q8CJG0	Ago2
AGO3	Q8CJF9	Ago3
AGRA2	Q91ZV8	Adgra2
AGRA3	Q7TT36	Adgra3
AGRE5	Q9Z0M6	Adgre5	-0.64	0.00075
AGRF5	G5E8Q8	Adgrf5
AGRIN	A2ASQ1	Agrn
AGRL1	Q80TR1	Adgrl1
AHDC1	Q6PAL7	Ahdc1			0.42	0.00814
AHI1	Q8K3E5	Ahi1
AHSA1	Q8BK64	Ahsa1
AHSA2	Q8N9S3	Ahsa2
AIDA	Q8C4Q6	Aida
AIF1	O70200	Aif1
AIFM1	Q9Z0X1	Aifm1
AIFM3	Q3TY86	Aifm3
AIG1	Q9D8B1	Aig1	-0.37	0.02217
AIMP1	P31230	Aimp1
AIMP2	Q8R010	Aimp2
AINX	P46660	Ina
AIP	O08915	Aip
AK17B	A2A3V1	Akap17b
AK1A1	Q9JII6	Akr1a1
AKA10	O88845	Akap10			-0.1	0.04787
AKA12	Q9WTQ5	Akap12
AKAP1	O08715	Akap1
AKAP2	O54931	Akap2
AKAP8	Q9DBR0	Akap8
AKAP9	Q70FJ1	Akap9
AKCL2	Q9DCT1	Akr1e2
AKIB1	Q6ZPS6	Ankib1
AKP13	E9Q394	Akap13
AKP8L	Q9R0L7	Akap8l
AKT1	P31750	Akt1
AKT2	Q60823	Akt2
AKT3	Q9WUA6	Akt3
AKTIP	Q64362	Aktip
AKTS1	Q9D1F4	Akt1s1
AL14E	Q8BIX3	Arl14ep
AL1A1	P24549	Aldh1a1
AL1A2	Q62148	Aldh1a2
AL1A3	Q9JHW9	Aldh1a3			-0.82	0.01326
AL1B1	Q9CZS1	Aldh1b1
AL1L1	Q8R0Y6	Aldh1l1
AL3A2	P47740	Aldh3a2
AL3B1	Q80VQ0	Aldh3b1
AL4A1	Q8CHT0	Aldh4a1
AL7A1	Q9DBF1	Aldh7a1
AL9A1	Q9JLJ2	Aldh9a1
ALBU	P07724	Alb
ALD2	P45377	Akr1b8
ALDH2	P47738	Aldh2
ALDOA	P05064	Aldoa
ALDOC	P05063	Aldoc
ALDR	P45376	Akr1b1
ALG1	Q921Q3	Alg1
ALG11	Q3TZM9	Alg11
ALG12	Q8VDB2	Alg12
ALG14	Q9D081	Alg14
ALG2	Q9DBE8	Alg2
ALG3	Q8K2A8	Alg3
ALG5	Q9DB25	Alg5
ALG6	Q3TAE8	Alg6
ALG8	Q6P8H8	Alg8
ALG9	Q8VDI9	Alg9
ALKB3	Q8K1E6	Alkbh3
ALKB5	Q3TSG4	Alkbh5
ALKB7	Q9D6Z0	Alkbh7
ALMS1	Q8K4E0	Alms1
ALR	P56213	Gfer
ALS	P70389	Igfals
ALS2	Q920R0	Als2
AMACR	O09174	Amacr
AMBP	Q07456	Ambp
AMD	P97467	Pam
AMER2	Q8CCJ4	Amer2
AMFR	Q9R049	Amfr
AMOL1	Q9D4H4	Amotl1
AMOT	Q8VHG2	Amot
AMPB	Q8VCT3	Rnpep
AMPD2	Q9DBT5	Ampd2
AMPD3	O08739	Ampd3
AMPE	P16406	Enpep
AMPH	Q7TQF7	Amph
AMPL	Q9CPY7	Lap3
AMPN	P97449	Anpep
AMRA1	A2AH22	Ambra1
AMRP	P55302	Lrpap1
AN13A	Q80UP5	Ankrd13a
AN32A	O35381	Anp32a
AN32B	Q9EST5	Anp32b
AN32E	P97822	Anp32e
ANC2	Q8BZQ7	Anapc2
ANCHR	Q9DAZ9	Zfyve19			-0.46	0.0228
ANFY1	Q810B6	Ankfy1
ANGE2	Q8K1C0	Angel2
ANGL2	Q9R045	Angptl2
ANGT	P11859	Agt
ANK1	Q02357	Ank1
ANK2	Q8C8R3	Ank2
ANK3	G5E8K5	Ank3
ANKH	Q9JHZ2	Ankh
ANKL2	Q6P1H6	Ankle2
ANKMT	Q501J2	Antkmt			0.12	0.03392
ANKS3	Q9CZK6	Anks3	-0.19	0.01448
ANKY2	Q3TPE9	Ankmy2
ANKZ1	Q80UU1	Ankzf1
ANLN	Q8K298	Anln
ANM1	Q9JIF0	Prmt1
ANM3	Q922H1	Prmt3
ANM5	Q8CIG8	Prmt5
ANM9	Q3U3W5	Prmt9
ANO10	Q8BH79	Ano10
ANO6	Q6P9J9	Ano6
ANO8	Q6PB70	Ano8
ANPRA	P18293	Npr1
ANPRB	Q6VVW5	Npr2	-0.3	0.00108
ANPRC	P70180	Npr3
ANR17	Q99NH0	Ankrd17
ANR26	Q811D2	Ankrd26
ANR28	Q505D1	Ankrd28
ANR40	Q5SUE8	Ankrd40
ANR44	B2RXR6	Ankrd44
ANR45	Q810N6	Ankrd45			0.28	0.03201
ANR46	Q8BTZ5	Ankrd46
ANR49	Q8VE42	Ankrd49
ANR52	Q8BTI7	Ankrd52
ANR54	Q91WK7	Ankrd54
ANS1A	P59672	Anks1a
ANT3	P32261	Serpinc1
ANTR1	Q9CZ52	Antxr1
ANTR2	Q6DFX2	Antxr2
ANX11	P97384	Anxa11
ANXA1	P10107	Anxa1
ANXA2	P07356	Anxa2
ANXA3	O35639	Anxa3
ANXA4	P97429	Anxa4
ANXA5	P48036	Anxa5
ANXA6	P14824	Anxa6
ANXA7	Q07076	Anxa7
AOC3	O70423	Aoc3
AOFA	Q64133	Maoa
AOFB	Q8BW75	Maob
AOXA	O54754	Aox1
AOXB	Q5SGK3	Aox2
AOXC	G3X982	Aox3
AP180	Q61548	Snap91	0.18	0.0241
AP1B1	O35643	Ap1b1
AP1G1	P22892	Ap1g1
AP1G2	O88512	Ap1g2
AP1M1	P35585	Ap1m1
AP1S2	Q9DB50	Ap1s2
AP2A1	P17426	Ap2a1
AP2A2	P17427	Ap2a2
AP2B1	Q9DBG3	Ap2b1
AP2M1	P84091	Ap2m1
AP2S1	P62743	Ap2s1
AP3B1	Q9Z1T1	Ap3b1
AP3B2	Q9JME5	Ap3b2
AP3D1	O54774	Ap3d1
AP3M1	Q9JKC8	Ap3m1			-0.18	0.01233
AP3M2	Q8R2R9	Ap3m2
AP3S1	Q9DCR2	Ap3s1
AP3S2	Q8BSZ2	Ap3s2
AP4A	P56380	Nudt2
AP4B1	Q9WV76	Ap4b1
AP4E1	Q80V94	Ap4e1
AP4M1	Q9JKC7	Ap4m1
AP5B1	Q3TAP4	Ap5b1
AP5M1	Q8BJ63	Ap5m1
AP5S1	Q9D742	Ap5s1
AP5Z1	Q3U829	Ap5z1
APAF	O88879	Apaf1
APBA3	O88888	Apba3
APBB1	Q9QXJ1	Apbb1			-0.19	0.02733
APBB2	Q9DBR4	Apbb2
APC	Q61315	Apc
APC1	P53995	Anapc1
APC13	Q8R034	Anapc13
APC16	Q9CPV2	Anapc16
APC4	Q91W96	Anapc4
APC5	Q8BTZ4	Anapc5
APC7	Q9WVM3	Anapc7	-0.12	0.03802
APEH	Q8R146	Apeh
APEX1	P28352	Apex1
APH1A	Q8BVF7	Aph1a
API5	O35841	Api5
APLP1	Q03157	Aplp1
APLP2	Q06335	Aplp2
APMAP	Q9D7N9	Apmap
APOA1	Q00623	Apoa1
APOA2	P09813	Apoa2
APOA4	P06728	Apoa4
APOC1	P34928	Apoc1
APOD	P51910	Apod
APOE	P08226	Apoe
APOH	Q01339	Apoh
APT	P08030	Aprt
AQP1	Q02013	Aqp1
AQP4	P55088	Aqp4
AQR	Q8CFQ3	Aqr
AR13B	Q640N2	Arl13b
AR2BP	Q9D385	Arl2bp	0.24	0.03418	0.28	0.01548
AR6P1	Q9JKW0	Arl6ip1
AR6P4	Q9JM93	Arl6ip4
ARAF	P04627	Araf
ARAID	Q6PGD0	Atraid
ARAP1	Q4LDD4	Arap1
ARBK1	Q99MK8	Grk2
ARC1A	Q9R0Q6	Arpc1a
ARC1B	Q9WV32	Arpc1b
ARCH	Q505B7	Zbtb8os	0.31	0.03803
ARF2	Q8BSL7	Arf2
ARF4	P61750	Arf4
ARF5	P84084	Arf5
ARF6	P62331	Arf6
ARFG1	Q9EPJ9	Arfgap1
ARFG2	Q99K28	Arfgap2
ARFG3	Q9D8S3	Arfgap3
ARFP1	G5E8V9	Arfip1
ARFP2	Q8K221	Arfip2
ARFRP	Q8BXL7	Arfrp1
ARG28	P97433	Arhgef28
ARGAL	A2AWP8	Arhgef10l
ARGL1	Q3UL36	Arglu1	0.17	0.0368
ARH	Q8C142	Ldlrap1
ARH40	Q3UPH7	Arhgef40
ARHG1	Q61210	Arhgef1
ARHG2	Q60875	Arhgef2
ARHG3	Q91X46	Arhgef3
ARHG5	E9Q7D5	Arhgef5
ARHG6	Q8K4I3	Arhgef6
ARHG7	Q9ES28	Arhgef7
ARHGC	Q8R4H2	Arhgef12
ARHGG	Q3U5C8	Arhgef16
ARHGH	Q80U35	Arhgef17			-0.14	0.03048
ARHGI	Q6P9R4	Arhgef18
ARI1	Q9Z1K5	Arih1
ARI1A	A2BH40	Arid1a	0.12	0.04768
ARI1B	E9Q4N7	Arid1b
ARI2	Q9Z1K6	Arih2
ARI5B	Q8BM75	Arid5b
ARID2	E9Q7E2	Arid2
ARK72	Q8CG76	Akr7a2
ARL1	P61211	Arl1
ARL10	Q9QXJ4	Arl10
ARL15	Q8BGR6	Arl15
ARL2	Q9D0J4	Arl2
ARL3	Q9WUL7	Arl3
ARL4A	P61213	Arl4a
ARL5A	Q80ZU0	Arl5a
ARL6	O88848	Arl6	-0.18	0.00131
ARL8A	Q8VEH3	Arl8a
ARL8B	Q9CQW2	Arl8b
ARLY	Q91YI0	Asl
ARM10	Q9D0L7	Armc10
ARMC1	Q9D7A8	Armc1	-0.19	0.02404
ARMC2	Q3URY6	Armc2
ARMC6	Q8BNU0	Armc6
ARMC8	Q9DBR3	Armc8
ARMC9	Q9D2I5	Armc9
ARMD3	Q6PD19	Armh3
ARMT1	A6H630	Armt1
ARMX1	Q9CX83	Armcx1	-0.28	0.0032
ARMX2	Q6A058	Armcx2
ARMX3	Q8BHS6	Armcx3
ARP10	Q9QZB7	Actr10
ARP19	P56212	Arpp19
ARP2	P61161	Actr2
ARP21	Q9DCB4	Arpp21
ARP3	Q99JY9	Actr3	0.1	0.03621
ARP3B	Q641P0	Actr3b	0.71	0.01954
ARP5	Q80US4	Actr5
ARP5L	Q9D898	Arpc5l
ARP6	Q9D864	Actr6
ARP8	Q8R2S9	Actr8
ARPC2	Q9CVB6	Arpc2
ARPC3	Q9JM76	Arpc3
ARPC4	P59999	Arpc4
ARPC5	Q9CPW4	Arpc5
ARPIN	Q9D0A3	Arpin
ARRB1	Q8BWG8	Arrb1
ARRD1	Q99KN1	Arrdc1
ARSA	P50428	Arsa
ARSB	P50429	Arsb
ARSG	Q3TYD4	Arsg
ARVC	P98203	Arvcf
ARY2	P50295	Nat2
AS3MT	Q91WU5	As3mt
ASAH1	Q9WV54	Asah1
ASAH2	Q9JHE3	Asah2
ASAP1	Q9QWY8	Asap1
ASAP2	Q7SIG6	Asap2
ASB6	Q91ZU1	Asb6
ASC	Q9EPB4	Pycard
ASCC1	Q9D8Z1	Ascc1
ASCC2	Q91WR3	Ascc2
ASCC3	E9PZJ8	Ascc3
ASGL1	Q8C0M9	Asrgl1			0.15	0.04774
ASH2L	Q91X20	Ash2l
ASHWN	Q922M7
ASM	Q04519	Smpd1	-0.29	0.01468
ASM3A	P70158	Smpdl3a
ASM3B	P58242	Smpdl3b
ASNS	Q61024	Asns
ASPC1	Q8VBT9	Aspscr1
ASPG	Q64191	Aga
ASPH	Q8BSY0	Asph
ASPN	Q99MQ4	Aspn
ASPP1	Q62415	Ppp1r13b
ASPP2	Q8CG79	Tp53bp2
ASSY	P16460	Ass1
ASTRB	Q80TI0	Gramd1b
AT11A	P98197	Atp11a
AT11B	Q6DFW5	Atp11b
AT11C	Q9QZW0	Atp11c
AT131	Q9EPE9	Atp13a1
AT132	Q9CTG6	Atp13a2
AT133	Q5XF89	Atp13a3
AT134	Q5XF90	Atp13a4
AT1A1	Q8VDN2	Atp1a1
AT1A2	Q6PIE5	Atp1a2
AT1A3	Q6PIC6	Atp1a3
AT1A4	Q9WV27	Atp1a4
AT1B1	P14094	Atp1b1
AT1B2	P14231	Atp1b2
AT1B3	P97370	Atp1b3
AT2A2	O55143	Atp2a2
AT2A3	Q64518	Atp2a3			-0.23	0.00693
AT2B1	G5E829	Atp2b1
AT2B2	Q9R0K7	Atp2b2
AT2B4	Q6Q477	Atp2b4
AT2C1	Q80XR2	Atp2c1
AT2L1	Q8BWU8	Etnppl
AT2L2	Q8R1K4	Phykpl
AT5F1	Q9CQQ7	Atp5pb
AT5G1	Q9CR84	Atp5mc1
AT8A1	P70704	Atp8a1
AT8B2	P98199	Atp8b2
ATAD1	Q9D5T0	Atad1
ATAD3	Q925I1	Atad3
ATAT	Q8K341	Atat1
ATE1	Q9Z2A5	Ate1
ATF2	P16951	Atf2
ATF7	Q8R0S1	Atf7
ATG10	Q8R1P4	Atg10			0.29	0.03022
ATG12	Q9CQY1	Atg12
ATG13	Q91YI1	Atg13
ATG2B	Q80XK6	Atg2b
ATG3	Q9CPX6	Atg3
ATG4B	Q8BGE6	Atg4b
ATG4C	Q811C2	Atg4c
ATG5	Q99J83	Atg5
ATG7	Q9D906	Atg7
ATG9A	Q68FE2	Atg9a
ATIF1	O35143	Atp5if1
ATL1	Q8BLI0	Adamtsl1
ATL4	Q80T21	Adamtsl4
ATLA1	Q8BH66	Atl1
ATLA2	Q6PA06	Atl2	0.12	0.02284
ATLA3	Q91YH5	Atl3
ATM	Q62388	Atm
ATN1	O35126	Atn1
ATOX1	O08997	Atox1
ATP4A	Q64436	Atp4a			0.38	0.03676
ATP5E	P56382	Atp5f1e
ATP5H	Q9DCX2	Atp5pd
ATP5I	Q06185	Atp5me
ATP5J	P97450	Atp5pf
ATP5L	Q9CPQ8	Atp5mg
ATP5S	Q9CRA7	Dmac2l
ATP6	P00848	Mtatp6
ATP68	P56379	Atp5mj
ATP7A	Q64430	Atp7a	-0.17	0.00124
ATP7B	Q64446	Atp7b
ATP8	P03930	Mtatp8
ATP9A	O70228	Atp9a
ATP9B	P98195	Atp9b
ATPA	Q03265	Atp5f1a
ATPB	P56480	Atp5f1b			0.09	0.04033
ATPD	Q9D3D9	Atp5f1d
ATPF1	Q811I0	Atpaf1
ATPF2	Q91YY4	Atpaf2
ATPG	Q91VR2	Atp5f1c
ATPK	P56135	Atp5mf
ATPMK	Q78IK2	Atp5mk
ATPO	Q9DB20	Atp5po
ATR	Q9JKK8	Atr
ATRX	Q61687	Atrx
ATX10	P28658	Atxn10
ATX1L	P0C7T6	Atxn1l
ATX2	O70305	Atxn2
ATX2L	Q7TQH0	Atxn2l
ATX3	Q9CVD2	Atxn3			-0.89	0.01882
AUGN	Q99LS0	Ecrg4
AUHM	Q9JLZ3	Auh
AUP1	P70295	Aup1
AUXI	Q80TZ3	Dnajc6
AVEN	Q9D9K3	Aven
AVL9	Q80U56	Avl9
AZI2	Q9QYP6	Azi2
B1AR10	B1AR10	Mllt6
B1AR17	B1AR17	Chd3	-0.14	0.03577
B1ART2	B1ART2	Vps13d
B1AUN2	B1AUN2	Eif2b3
B1AV60	B1AV60	Nhs
B1AVP0	B1AVP0	Phactr2			-0.19	0.02626
B1AXB9	B1AXB9	Tesl1
B2CL1	Q64373	Bcl2l1
B2CL2	P70345	Bcl2l2
B2KF50	B2KF50	Uhrf1bp1
B2L13	P59017	Bcl2l13
B2MG	P01887	B2m
B2RQG2	B2RQG2	Phf3
B2RXC2	B2RXC2	Itpkb
B2RXC6	B2RXC6	Polr3a
B2RXQ2	B2RXQ2	Ppfia1
B3A2	P13808	Slc4a2
B3AT	P04919	Slc4a1
B3GA3	P58158	B3gat3
B3GLT	Q8BHT6	B3glct
B3GT6	Q91Z92	B3galt6
B4GA1	Q8BWP8	B4gat1
B4GN3	Q6L8S8	B4galnt3
B4GT1	P15535	B4galt1
B4GT4	Q9JJ04	B4galt4
B4GT6	Q9WVK5	B4galt6
B8JJ69	B8JJ69	2310061I04Rik
B9D1	Q9R1S0	B9d1
B9D2	Q3UK10	B9d2
BABA1	Q3UI43	Babam1
BABA2	Q8K3W0	Babam2
BACD3	Q922M3	Kctd10
BACE1	P56818	Bace1
BACH	Q91V12	Acot7
BAD	Q61337	Bad
BAF	O54962	Banf1
BAG1	Q60739	Bag1
BAG2	Q91YN9	Bag2
BAG3	Q9JLV1	Bag3
BAG4	Q8CI61	Bag4
BAG5	Q8CI32	Bag5
BAG6	Q9Z1R2	Bag6
BAIP2	Q8BKX1	Baiap2
BAK	O08734	Bak1
BAKOR	Q8CDJ3	Atg14
BANP	Q8VBU8	Banp
BAP1	Q99PU7	Bap1
BAP18	Q9DCT6	Bap18
BAP29	Q61334	Bcap29
BAP31	Q61335	Bcap31
BASI	P18572	Bsg
BASP1	Q91XV3	Basp1
BAX	Q07813	Bax
BAZ1B	Q9Z277	Baz1b
BAZ2A	Q91YE5	Baz2a
BAZ2B	A2AUY4	Baz2b
BBLN	P58686	Bbln
BBS1	Q3V3N7	Bbs1
BBS2	Q9CWF6	Bbs2
BBS4	Q8C1Z7	Bbs4
BBS5	Q9CZQ9	Bbs5
BBS7	Q8K2G4	Bbs7
BBX	Q8VBW5	Bbx
BCAM	Q9R069	Bcam
BCAR1	Q61140	Bcar1
BCAR3	Q9QZK2	Bcar3
BCAS1	Q80YN3	Bcas1
BCAS3	Q8CCN5	Bcas3
BCAT1	P24288	Bcat1
BCAT2	O35855	Bcat2
BCCIP	Q9CWI3	Bccip
BCDO2	Q99NF1	Bco2			-0.57	0.02915
BCKD	O55028	Bckdk			0.12	0.04992
BCL10	Q9Z0H7	Bcl10
BCL2	P10417	Bcl2
BCL9L	Q67FY2	Bcl9l
BCLA3	A2AG58	Bclaf3			0.67	0.03604
BCLF1	Q8K019	Bclaf1
BCR	Q6PAJ1	Bcr
BCS1	Q9CZP5	Bcs1l
BD1L1	E9Q6J5	Bod1l
BDH	Q80XN0	Bdh1			0.15	0.04526
BDH2	Q8JZV9	Bdh2	-0.27	0.03201
BECN1	O88597	Becn1			-0.18	0.0402
BET1	O35623	Bet1
BET1L	O35153	Bet1l
BFAR	Q8R079	Bfar
BGAL	P23780	Glb1
BGH3	P82198	Tgfbi
BGLR	P12265	Gusb
BHMT1	O35490	Bhmt
BI1	Q9D2C7	Tmbim6
BI2L1	Q9DBJ3	Baiap2l1
BICD1	Q8BR07	Bicd1
BICD2	Q921C5	Bicd2
BICL1	A0JNT9	Bicdl1
BICRA	F8VPZ9	Bicra
BID	P70444	Bid			-0.48	0.04006
BIEA	Q9CY64	Blvra
BIG1	G3X9K3	Arfgef1
BIG2	A2A5R2	Arfgef2
BIG3	Q3UGY8	Arfgef3
BIN1	O08539	Bin1	0.35	0.04594
BIN2	D3Z6Q9	Bin2
BIN3	Q9JI08	Bin3
BIP	P20029	Hspa5
BIRC6	O88738	Birc6
BL1S1	O55102	Bloc1s1
BL1S2	Q9CWG9	Bloc1s2
BL1S3	Q5U5M8	Bloc1s3	-0.71	0.01076
BL1S4	Q8VED2	Bloc1s4
BL1S5	Q8R015	Bloc1s5
BL1S6	Q9R0C0	Bloc1s6
BLMH	Q8R016	Blmh
BLVRB	Q923D2	Blvrb
BMAL1	Q9WTL8	Arntl
BMP2K	Q91Z96	Bmp2k
BMP6	P20722	Bmp6
BMPR2	O35607	Bmpr2
BMR1A	P36895	Bmpr1a
BNI3L	Q9Z2F7	Bnip3l
BNIP3	O55003	Bnip3
BOD1	Q5SQY2	Bod1
BOLA1	Q9D8S9	Bola1
BOLA2	Q8BGS2	Bola2
BOLA3	Q8CEI1	Bola3
BOP1	P97452	Bop1
BORC5	Q9D920	Borcs5
BORC6	Q9D6W8	Borcs6
BORC7	Q9CRC6	Borcs7
BORC8	Q9D6Y4	Borcs8
BORG3	Q9Z0X0	Cdc42ep5
BORG4	Q9JM96	Cdc42ep4			-0.17	0.0389
BORG5	Q91W92	Cdc42ep1
BPHL	Q8R164	Bphl
BPL1	Q920N2	Hlcs
BPNT1	Q9Z0S1	Bpnt1
BRAF	P28028	Braf
BRAP	Q99MP8	Brap
BRAT1	Q8C3R1	Brat1
BRCC3	P46737	Brcc3
BRD1	G5E8P1	Brd1	-0.56	0.02542
BRD2	Q7JJ13	Brd2
BRD4	Q9ESU6	Brd4
BRD7	O88665	Brd7
BRD8	Q8R3B7	Brd8
BRD9	Q3UQU0	Brd9
BRE1A	Q5DTM8	Rnf20
BRE1B	Q3U319	Rnf40
BRI3	P28662	Bri3
BRI3B	Q8BXV2	Bri3bp
BRK1	Q91VR8	Brk1
BROMI	Q3URV1	Tbc1d32
BROX	Q8K2Q7	Brox
BRSK1	Q5RJI5	Brsk1
BRSK2	Q69Z98	Brsk2
BRX1	Q9DCA5	Brix1
BSCL2	Q9Z2E9	Bscl2
BSDC1	Q80Y55	Bsdc1
BSN	O88737	Bsn
BSPRY	Q80YW5	Bspry
BST2	Q8R2Q8	Bst2
BT3L4	Q9CQH7	Btf3l4
BTBD9	Q8C726	Btbd9
BTBDH	Q9DB72	Btbd17	0.62	0.01899
BTD	Q8CIF4	Btd
BTF3	Q64152	Btf3
BTNL9	Q8BJE2	Btnl9
BUB3	Q9WVA3	Bub3
BUD13	Q8R149	Bud13
BUD31	Q6PGH1	Bud31
BYST	O54825	Bysl	-0.2	0.01328
BZW1	Q9CQC6	Bzw1
BZW2	Q91VK1	Bzw2
C10	O35127	Grcc10	0.25	0.02155
C102A	Q3TMW1	Ccdc102a
C170B	Q80U49	Cep170b
C19L1	Q8CI33	Cwf19l1
C19L2	Q8BG79	Cwf19l2
C1GLC	Q9JMG2	C1galt1c1
C1GLT	Q9JJ06	C1galt1
C1QA	P98086	C1qa
C1QB	P14106	C1qb
C1QBP	O35658	C1qbp
C1QC	Q02105	C1qc
C1QR1	O89103	Cd93
C1QT5	Q8K479	C1qtnf5
C1TC	Q922D8	Mthfd1
C1TM	Q3V3R1	Mthfd1l
C2C2L	Q80X80	C2cd2l			-0.12	0.01969
C2CD2	E9Q3C1	C2cd2
C2CD3	Q52KB6	C2cd3
C2CD5	Q7TPS5	C2cd5
C2D1A	Q8K1A6	Cc2d1a
C2D1B	Q8BRN9	Cc2d1b
C2D2A	Q8CFW7	Cc2d2a
C560	Q9CZB0	Sdhc
C99L2	Q8BIF0	Cd99l2
CA043	Q8R092
CA050	Q5EBG8
CA174	Q80WR5
CA198	Q8C3W1
CA2D1	O08532	Cacna2d1
CA2D2	Q6PHS9	Cacna2d2
CA2D3	Q9Z1L5	Cacna2d3
CAAP1	Q8VDY9	Caap1
CAB39	Q06138	Cab39
CAB45	Q61112	Sdf4
CABL1	Q9ESJ1	Cables1
CACL1	Q8R0X2	Cacul1
CACO1	Q8CGU1	Calcoco1
CACP	P47934	Crat
CAD11	P55288	Cdh11
CAD13	Q9WTR5	Cdh13
CADH1	P09803	Cdh1
CADH2	P15116	Cdh2
CADH3	P10287	Cdh3
CADH5	P55284	Cdh5
CADM1	Q8R5M8	Cadm1
CADM2	Q8BLQ9	Cadm2
CADM3	Q99N28	Cadm3
CADM4	Q8R464	Cadm4	0.24	0.00496
CAF17	Q8CAK1	Iba57
CAH1	P13634	Ca1
CAH12	Q8CI85	Ca12
CAH13	Q9D6N1	Ca13
CAH14	Q9WVT6	Ca14
CAH2	P00920	Ca2
CAH3	P16015	Ca3
CAH4	Q64444	Ca4			-0.42	0.03376
CAH5B	Q9QZA0	Ca5b
CAH8	P28651	Ca8
CAHD1	Q6PDJ1	Cachd1
CALB1	P12658	Calb1
CALB2	Q08331	Calb2
CALL4	Q91WQ9	Calml4
CALR	P14211	Calr
CALRL	Q9R1W5	Calcrl
CALU	O35887	Calu	0.17	0.0304
CALX	P35564	Canx
CAMKV	Q3UHL1	Camkv
CAMLG	P49070	Camlg
CAMP1	A2AHC3	Camsap1	0.15	0.00692
CAMP2	Q8C1B1	Camsap2
CAMP3	Q80VC9	Camsap3
CAN1	O35350	Capn1
CAN15	Q9JLG8	Capn15
CAN2	O08529	Capn2
CAN5	O08688	Capn5
CAN6	O35646	Capn6
CANB1	Q63810	Ppp3r1
CAND1	Q6ZQ38	Cand1
CAND2	Q6ZQ73	Cand2
CANT1	Q8VCF1	Cant1
CAP1	P40124	Cap1
CAP2	Q9CYT6	Cap2
CAPAM	P59114	Pcif1
CAPG	P24452	Capg
CAPON	Q9D3A8	Nos1ap
CAPR1	Q60865	Caprin1
CAPS1	Q80TJ1	Cadps
CAPS2	Q8BYR5	Cadps2
CAPSL	Q6P8Y1	Capsl	0.39	0.04276
CAPZB	P47757	Capzb
CAR19	Q9D1I2	Card19
CARF	Q8BI72	Cdkn2aip
CARL1	Q6EDY6	Carmil1
CARM1	Q9WVG6	Carm1
CARME	Q80UY1	Carnmt1
CASD1	Q7TN73	Casd1
CASP3	P70677	Casp3
CASP6	O08738	Casp6
CASP7	P97864	Casp7
CASP8	O89110	Casp8
CASP9	Q8C3Q9	Casp9
CAST1	Q9CWQ8	Castor1
CAST2	Q8CAB8	Castor2
CATA	P24270	Cat
CATB	P10605	Ctsb
CATC	P97821	Ctsc
CATD	P18242	Ctsd
CATF	Q9R013	Ctsf
CATH	P49935	Ctsh
CATIN	Q9CS00	Cactin
CATL1	P06797	Ctsl
CATO	Q8BM88	Ctso
CATS	O70370	Ctss
CATZ	Q9WUU7	Ctsz
CAV1	P49817	Cav1
CAV2	Q9WVC3	Cav2
CAVN1	O54724	Cavin1
CAVN2	Q63918	Cavin2
CAVN3	Q91VJ2	Cavin3
CAZA1	P47753	Capza1
CAZA2	P47754	Capza2
CB069	Q9D9H8
CB076	Q9CRW3
CB39L	Q9DB16	Cab39l
CBG	Q06770	Serpina6
CBL	P22682	Cbl
CBLB	Q3TTA7	Cblb			-0.36	0.01703
CBP	P45481	Crebbp
CBPA3	P15089	Cpa3
CBPC1	Q641K1	Agtpbp1
CBPD	O89001	Cpd
CBPE	Q00493	Cpe
CBPM	Q80V42	Cpm
CBPQ	Q9WVJ3	Cpq
CBR1	P48758	Cbr1
CBR2	P08074	Cbr2
CBR3	Q8K354	Cbr3
CBR4	Q91VT4	Cbr4
CBWD1	Q8VEH6	Cbwd1
CBX1	P83917	Cbx1
CBX3	P23198	Cbx3
CBX4	O55187	Cbx4
CBX5	Q61686	Cbx5
CBX6	Q9DBY5	Cbx6
CBY1	Q9D1C2	Cby1
CC014	Q8BGD0				0.42	0.03213
CC018	Q8BGK9
CC115	Q8VE99	Ccdc115
CC124	Q9D8X2	Ccdc124	0.12	0.00301
CC126	Q8BIS8	Ccdc126
CC127	Q3TC33	Ccdc127
CC134	Q8C7V8	Ccdc134
CC136	Q3TVA9	Ccdc136
CC137	Q8R0K4	Ccdc137
CC14B	Q6PFY9	Cdc14b
CC157	Q5SPX1	Ccdc157
CC160	Q3UYG1	Ccdc160
CC167	Q9D162	Ccdc167
CC186	Q8C9S4	Ccdc186
CC50A	Q8VEK0	Tmem30a
CC85C	E9Q6B2	Ccdc85c
CC90B	Q8C3X2	Ccdc90b
CCAR1	Q8CH18	Ccar1
CCAR2	Q8VDP4	Ccar2
CCD12	Q8R344	Ccdc12
CCD13	D3YV10	Ccdc13
CCD15	Q8C9M2	Ccdc15
CCD22	Q9JIG7	Ccdc22
CCD25	Q78PG9	Ccdc25
CCD43	Q9CR29	Ccdc43
CCD47	Q9D024	Ccdc47
CCD50	Q810U5	Ccdc50
CCD69	Q3TCJ8	Ccdc69			-0.5	0.01583
CCD71	Q8VEG0	Ccdc71
CCD91	Q9D8L5	Ccdc91
CCD92	Q8VDN4	Ccdc92
CCD93	Q7TQK5	Ccdc93
CCD97	Q9DBT3	Ccdc97
CCDC6	D3YZP9	Ccdc6
CCDC9	Q8VC31	Ccdc9
CCHL	P53702	Hccs
CCM2	Q8K2Y9	Ccm2	0.16	0.04453
CCND2	P30280	Ccnd2
CCND3	P30282	Ccnd3			0.33	0.03186
CCNK	O88874	Ccnk
CCNL1	Q52KE7	Ccnl1
CCNT2	Q7TQK0	Ccnt2
CCNY	Q8BGU5	Ccny
CCPG1	Q640L3	Ccpg1
CCS	Q9WU84	Ccs
CCSAP	Q8QZT2	Ccsap			-0.48	0.02626
CCSE2	Q3UHI0	Ccser2
CCZ1	Q8C1Y8	Ccz1
CD003	Q99M08
CD033	Q8BGN2	D3Ertd751e
CD11B	P24788	Cdk11b
CD123	Q8CII2	Cdc123
CD151	O35566	Cd151
CD166	Q61490	Alcam
CD2AP	Q9JLQ0	Cd2ap
CD2B2	Q9CWK3	Cd2bp2
CD34	Q64314	Cd34
CD36	Q08857	Cd36
CD37L	Q9CZP7	Cdc37l1
CD38	P56528	Cd38
CD44	P15379	Cd44
CD47	Q61735	Cd47
CD59A	O55186	Cd59a
CD63	P41731	Cd63
CD81	P35762	Cd81
CD82	P40237	Cd82
CD9	P40240	Cd9
CD99	Q8VCN6	Cd99
CDAC1	Q8BMD5	Cdadc1			-0.4	0.0386
CDAN1	Q8CC12	Cdan1
CDC16	Q8R349	Cdc16
CDC23	Q8BGZ4	Cdc23
CDC26	Q99JP4	Cdc26
CDC27	A2A6Q5	Cdc27
CDC37	Q61081	Cdc37
CDC42	P60766	Cdc42
CDC5L	Q6A068	Cdc5l
CDC73	Q8JZM7	Cdc73
CDIP1	Q9DB75	Cdip1
CDIPT	Q8VDP6	Cdipt
CDK12	Q14AX6	Cdk12
CDK13	Q69ZA1	Cdk13
CDK14	O35495	Cdk14
CDK17	Q8K0D0	Cdk17
CDK2	P97377	Cdk2
CDK4	P30285	Cdk4
CDK5	P49615	Cdk5
CDK7	Q03147	Cdk7
CDK9	Q99J95	Cdk9
CDKA1	O35207	Cdk2ap1
CDKAL	Q91WE6	Cdkal1
CDKL5	Q3UTQ8	Cdkl5
CDN1B	P46414	Cdkn1b
CDN1C	P49919	Cdkn1c
CDN2C	Q60772	Cdkn2c
CDR2	P97817	Cdr2
CDR2L	A2A6T1	Cdr2l
CDS1	P98191	Cds1
CDS2	Q99L43	Cds2
CDV3	Q4VAA2	Cdv3
CE022	Q8BGC1
CE024	Q80X32
CE051	Q8BR90
CE112	Q5PR68	Cep112
CE120	Q7TSG1	Cep120
CE128	Q8BI22	Cep128
CE162	Q6ZQ06	Cep162
CE164	Q5DU05	Cep164
CE170	Q6A065	Cep170
CE290	Q6A078	Cep290
CE350	E9Q309	Cep350
CEAM1	P31809	Ceacam1
CEAM2	Q925P2	Ceacam2
CEBOS	Q8BTE5	Cebpzos
CEBPZ	P53569	Cebpz
CEGT	O88693	Ugcg	-0.94	0.00215
CEIP2	Q5FWI3	Cemip2
CELF1	P28659	Celf1
CELF2	Q9Z0H4	Celf2
CELR1	O35161	Celsr1
CELR2	Q9R0M0	Celsr2
CELR3	Q91ZI0	Celsr3
CEMIP	Q8BI06	Cemip
CEND	Q9JKC6	Cend1
CENPA	O35216	Cenpa
CENPV	Q9CXS4	Cenpv
CEP20	Q9CZS3	Cep20
CEP41	Q99NF3	Cep41	0.16	0.00439
CEP43	Q66JX5	Cep43
CEP57	Q8CEE0	Cep57
CEP68	Q8C0D9	Cep68
CEP76	Q0VEJ0	Cep76
CEP78	Q6IRU7	Cep78
CEP83	Q9D5R3	Cep83
CEP89	Q9CZX2	Cep89
CEP95	Q8BVV7	Cep95
CEP97	Q9CZ62	Cep97
CEPT1	Q8BGS7	Cept1
CERS1	P27545	Cers1
CERS2	Q924Z4	Cers2
CERS4	Q9D6J1	Cers4
CERS5	Q9D6K9	Cers5
CERT	Q9EQG9	Cert1
CERU	Q61147	Cp
CETN2	Q9R1K9	Cetn2
CETN3	O35648	Cetn3
CETN4	Q8K4K1	Cetn4	-0.75	0.00519
CF047	Q9Z1R4	D17h6s53e
CF089	Q99KU6
CF226	Q9D727
CF298	Q8BL95	Cfap298
CF300	Q8CC70	Cfap300
CF410	Q8C6G1	Cfap410
CF418	Q3UJP5	Cfap418
CFA20	Q8BTU1	Cfap20	-0.28	0.02257
CFA36	Q8C6E0	Cfap36
CFA52	Q5F201	Cfap52
CFA65	Q3V0B4	Cfap65	-0.28	0.04476	-0.34	0.00963
CFAB	P04186	Cfb
CFAD	P03953	Cfd
CFAH	P06909	Cfh
CFAI	Q61129	Cfi	-0.44	0.03071
CFDP1	O88271	Cfdp1
CG025	Q91WD4
CG026	Q8BGA7
CG050	Q9CXL3
CG057	Q5SS90	Gm11992
CGAT1	Q8BJQ9	Csgalnact1
CGAT2	Q8C1F4	Csgalnact2			-0.47	0.04196
CGBP1	Q8BHG9	Cggbp1
CGL	Q8VCN5	Cth
CGNL1	Q6AW69	Cgnl1
CGRF1	Q8BMJ7	Cgrrf1
CGT	Q64676	Ugt8
CH082	Q8VE95
CH10	Q64433	Hspe1
CH1B1	Q99LU0	Chmp1b1
CH60	P63038	Hspd1
CHAC2	Q9CQG1	Chac2
CHAP1	Q8K327	Champ1
CHCH1	Q9CQA6	Chchd1
CHCH7	Q8K2Q5	Chchd7
CHD1L	Q9CXF7	Chd1l
CHD2	E9PZM4	Chd2
CHD4	Q6PDQ2	Chd4
CHD6	A3KFM7	Chd6
CHD8	Q09XV5	Chd8
CHDH	Q8BJ64	Chdh
CHERP	Q8CGZ0	Cherp
CHID1	Q922Q9	Chid1			0.11	0.03142
CHIN	Q91V57	Chn1			-0.88	0.00052
CHIP	Q9WUD1	Stub1
CHKA	O54804	Chka
CHKB	O55229	Chkb
CHM1A	Q921W0	Chmp1a
CHM2A	Q9DB34	Chmp2a
CHM2B	Q8BJF9	Chmp2b
CHM4B	Q9D8B3	Chmp4b	0.1	0.01326
CHMP3	Q9CQ10	Chmp3	0.26	0.00507
CHMP5	Q9D7S9	Chmp5
CHMP6	P0C0A3	Chmp6
CHMP7	Q8R1T1	Chmp7
CHP1	P61022	Chp1
CHPT1	Q8C025	Chpt1
CHRC1	Q9JKP8	Chrac1
CHRD1	Q9D1P4	Chordc1
CHSP1	Q9CR86	Carhsp1
CHSS2	Q6IQX7	Chpf	0.34	0.04313
CHTOP	Q9CY57	Chtop
CHUR	Q6DG52	Churc1
CI116	Q5BN45
CIA2A	Q9DCL2	Ciao2a
CIA2B	Q9D187	Ciao2b
CIA30	Q9CWX2	Ndufaf1
CIAO1	Q99KN2	Ciao1
CIAO3	Q7TMW6	Ciao3
CIB1	Q9Z0F4	Cib1
CIC	Q924A2	Cic
CING	P59242	Cgn
CIP4	Q8CJ53	Trip10
CIRBP	P60824	Cirbp	0.22	0.04071
CISD1	Q91WS0	Cisd1
CISD2	Q9CQB5	Cisd2
CISD3	B1AR13	Cisd3
CISY	Q9CZU6	Cs
CK049	Q8BHR8
CK054	Q91V76
CK068	Q8VD62	Bles03
CK098	Q9D937
CK5P2	Q8K389	Cdk5rap2
CK5P3	Q99LM2	Cdk5rap3
CKAP4	Q8BMK4	Ckap4
CKAP5	A2AGT5	Ckap5			-0.06	0.04431
CKLF4	Q8CJ61	Cmtm4
CKLF5	Q9D6G9	Cmtm5
CL004	Q91YN0	D6Wsu163e
CL16A	Q80U30	Clec16a			-0.62	0.02725
CL18A	Q7TSQ1	Clec18a
CLAP1	Q80TV8	Clasp1
CLAP2	Q8BRT1	Clasp2
CLC14	Q8VCP9	Clec14a
CLCA	O08585	Clta	0.15	0.00126
CLCB	Q6IRU5	Cltb
CLCC1	Q99LI2	Clcc1
CLCN2	Q9R0A1	Clcn2
CLCN3	P51791	Clcn3			0.17	0.02325
CLCN4	Q61418	Clcn4
CLCN5	Q9WVD4	Clcn5			0.27	0.04349
CLCN6	O35454	Clcn6
CLCN7	O70496	Clcn7
CLD1	O88551	Cldn1	-0.24	0.00974
CLD11	Q60771	Cldn11
CLD2	O88552	Cldn2
CLD3	Q9Z0G9	Cldn3
CLD9	Q9Z0S7	Cldn9
CLDN1	Q9CQX5	Cldnd1
CLH1	Q68FD5	Cltc
CLIC1	Q9Z1Q5	Clic1
CLIC3	Q9D7P7	Clic3
CLIC4	Q9QYB1	Clic4
CLIC5	Q8BXK9	Clic5
CLIC6	Q8BHB9	Clic6
CLIP1	Q922J3	Clip1
CLIP2	Q9Z0H8	Clip2
CLK3	O35492	Clk3
CLMN	Q8C5W0	Clmn
CLN3	Q61124	Cln3
CLN5	Q3UMW8	Cln5
CLOCK	O08785	Clock
CLP1	Q99LI9	Clp1
CLP1L	Q8BXA5	Clptm1l
CLPB	Q60649	Clpb
CLPP	O88696	Clpp
CLPT1	Q8VBZ3	Clptm1
CLPX	Q9JHS4	Clpx
CLTRN	Q9ESG4	Cltrn
CLU	Q5SW19	Cluh	-0.09	0.02532
CLUA1	Q8R3P7	Cluap1
CLUS	Q06890	Clu
CLYBL	Q8R4N0	Clybl
CMA1	P21844	Cma1
CMBL	Q8R1G2	Cmbl
CMC1	Q8BH59	Slc25a12
CMC2	Q9QXX4	Slc25a13
CMLO1	Q9JIZ0	Cml1
CMPK2	Q3U5Q7	Cmpk2
CMS1	Q9CZT6	Cmss1
CMTD1	Q8BIG7	Comtd1
CMTR1	Q9DBC3	Cmtr1
CN37	P16330	Cnp
CNBP	P53996	Cnbp
CNBP1	Q9JJN6	Ctnnbip1
CNDP1	Q8BUG2	Cndp1
CNDP2	Q9D1A2	Cndp2
CNEP1	Q3TP92	Ctdnep1
CNIH4	Q9CX13	Cnih4
CNKR3	Q8BMA3	Cnksr3
CNN1	Q08091	Cnn1
CNN2	Q08093	Cnn2	-0.19	0.03831
CNN3	Q9DAW9	Cnn3
CNNM2	Q3TWN3	Cnnm2
CNNM3	Q32NY4	Cnnm3
CNO10	Q8BH15	Cnot10
CNO11	Q9CWN7	Cnot11
CNO6L	Q8VEG6	Cnot6l
CNOT1	Q6ZQ08	Cnot1
CNOT2	Q8C5L3	Cnot2
CNOT3	Q8K0V4	Cnot3
CNOT4	Q8BT14	Cnot4
CNOT7	Q60809	Cnot7
CNOT8	Q9D8X5	Cnot8
CNOT9	Q9JKY0	Cnot9
CNPY2	Q9QXT0	Cnpy2
CNPY3	Q9DAU1	Cnpy3
CNPY4	Q8BQ47	Cnpy4
CNRP1	Q5M8N0	Cnrip1
CNST	Q8CBC4	Cnst
CNTFR	O88507	Cntfr
CNTN1	P12960	Cntn1
CNTN2	Q61330	Cntn2
CNTP1	O54991	Cntnap1
CNTRL	A2AL36	Cntrl
CO040	Q9CRC3
CO061	Q0VG49
CO1A1	P11087	Col1a1
CO1A2	Q01149	Col1a2
CO3	P01027	C3
CO4A1	P02463	Col4a1
CO4A2	P08122	Col4a2
CO4A3	Q9QZS0	Col4a3
CO4B	P01029	C4b
CO5A1	O88207	Col5a1
CO6A1	Q04857	Col6a1
CO6A2	Q02788	Col6a2
CO8A1	Q00780	Col8a1
COA3	Q9D2R6	Coa3
COA4	Q8BT51	COA4
COA6	Q8BGD8	Coa6
COA7	Q921H9	Coa7			0.14	0.02692
COAC	Q8BZB2	Ppcdc
COASY	Q9DBL7	Coasy
COBL	Q5NBX1	Cobl
COBL1	Q3UMF0	Cobll1
COCA1	Q60847	Col12a1
COCH	Q62507	Coch
CODA1	Q9R1N9	Col13a1
COEA1	Q80X19	Col14a1
COF1	P18760	Cfl1
COF2	P45591	Cfl2
COFA1	O35206	Col15a1
COG1	Q9Z160	Cog1
COG2	Q921L5	Cog2
COG3	Q8CI04	Cog3
COG4	Q8R1U1	Cog4
COG5	Q8C0L8	Cog5
COG6	Q8R3I3	Cog6	-0.26	0.00025
COG7	Q3UM29	Cog7
COG8	Q9JJA2	Cog8
COIA1	P39061	Col18a1
COIL	Q5SU73	Coil			-0.35	0.00576
COL12	Q8K4Q8	Colec12
COMD1	Q8K4M5	Commd1
COMD2	Q8BXC6	Commd2
COMD3	Q63829	Commd3
COMD4	Q9CQ02	Commd4
COMD5	Q8R395	Commd5
COMD6	Q3V4B5	Commd6
COMD7	Q8BG94	Commd7
COMD8	Q9CZG3	Commd8
COMD9	Q8K2Q0	Commd9
COMDA	Q8JZY2	Commd10
COMT	O88587	Comt	0.09	0.02456
COPA	Q8CIE6	Copa
COPB	Q9JIF7	Copb1
COPB2	O55029	Copb2
COPD	Q5XJY5	Arcn1
COPE	O89079	Cope
COPG1	Q9QZE5	Copg1
COPG2	Q9QXK3	Copg2
COPT1	Q8K211	Slc31a1
COPT2	Q9CPU9	Slc31a2
COPZ1	P61924	Copz1
COPZ2	Q9JHH9	Copz2
COQ3	Q8BMS4	Coq3
COQ4	Q8BGB8	Coq4
COQ5	Q9CXI0	Coq5
COQ6	Q8R1S0	Coq6
COQ7	P97478	Coq7
COQ8A	Q60936	Coq8a
COQ8B	Q566J8	Coq8b
COQ9	Q8K1Z0	Coq9
COQA1	Q91VF6	Col26a1
COR1A	O89053	Coro1a
COR1B	Q9WUM3	Coro1b
COR1C	Q9WUM4	Coro1c
COR2A	Q8C0P5	Coro2a
COR2B	Q8BH44	Coro2b
CORO7	Q9D2V7	Coro7
COT2	P43135	Nr2f2
COTL1	Q9CQI6	Cotl1
COX1	P00397	Mtco1
COX10	Q8CFY5	Cox10
COX11	Q6P8I6	Cox11
COX14	Q8BH51	Cox14
COX15	Q8BJ03	Cox15			-0.16	0.02642
COX16	Q9CR63	Cox16
COX2	P00405	Mtco2
COX20	Q9D7J4	Cox20
COX3	P00416	mt-Co3
COX41	P19783	Cox4i1
COX42	Q91W29	Cox4i2
COX5A	P12787	Cox5a
COX5B	P19536	Cox5b
COX6C	Q9CPQ1	Cox6c
COX7B	P56393	Cox7b
COX7C	P17665	Cox7c	0.43	0.00453
COX7R	Q61387	Cox7a2l
COXM1	Q9CPZ8	Cmc1
COXM2	Q8K199	Cmc2
CP110	Q7TSH4	Ccp110
CP131	Q62036	Cep131
CP135	Q6P5D4	Cep135
CP1B1	Q64429	Cyp1b1
CP20A	Q8BKE6	Cyp20a1
CP250	Q60952	Cep250	-0.24	0.01188
CP27A	Q9DBG1	Cyp27a1
CP2S1	Q9DBX6	Cyp2s1
CP2U1	Q9CX98	Cyp2u1
CP39A	Q9JKJ9	Cyp39a1
CP46A	Q9WVK8	Cyp46a1
CP4B1	Q64462	Cyp4b1
CP4V2	Q9DBW0	Cyp4v2	-0.31	0.02395
CP51A	Q8K0C4	Cyp51a1
CP7B1	Q60991	Cyp7b1
CPEB2	Q812E0	Cpeb2
CPIN1	Q8WTY4	Ciapin1
CPLX1	P63040	Cplx1
CPLX2	P84086	Cplx2
CPN2	Q9DBB9	Cpn2
CPNE1	Q8C166	Cpne1
CPNE2	P59108	Cpne2
CPNE3	Q8BT60	Cpne3
CPNE6	Q9Z140	Cpne6
CPNE8	Q9DC53	Cpne8			-0.51	0.00879
CPNS1	O88456	Capns1
CPPED	Q8BFS6	Cpped1			0.14	0.03866
CPSF1	Q9EPU4	Cpsf1
CPSF2	O35218	Cpsf2			0.1	0.03334
CPSF3	Q9QXK7	Cpsf3
CPSF4	Q8BQZ5	Cpsf4
CPSF5	Q9CQF3	Nudt21	-0.21	0.04299
CPSF6	Q6NVF9	Cpsf6
CPSF7	Q8BTV2	Cpsf7
CPT1A	P97742	Cpt1a
CPT1B	Q924X2	Cpt1b
CPT1C	Q8BGD5	Cpt1c
CPT2	P52825	Cpt2	-0.13	0.00566
CPXM2	Q9D2L5	Cpxm2
CPZIP	Q3UZA1	Rcsd1
CQ10B	Q3THF9	Coq10b
CR025	Q8BH50		0.41	0.01494
CR032	Q91WE4
CR1L	Q64735	Cr1l
CRADD	O88843	Cradd
CRBN	Q8C7D2	Crbn
CRCM1	Q8BWG9	Orai1
CREB1	Q01147	Creb1
CREG1	O88668	Creg1
CREL1	Q91XD7	Creld1
CREL2	Q9CYA0	Creld2
CRIP1	P63254	Crip1
CRIP2	Q9DCT8	Crip2
CRIPT	O70333	Cript
CRK	Q64010	Crk
CRKL	P47941	Crkl
CRLF2	Q8CII9	Crlf2
CRLF3	Q9Z2L7	Crlf3
CRLS1	Q80ZM8	Crls1
CRNL1	P63154	Crnkl1
CROCC	Q8CJ40	Crocc
CRTAP	Q9CYD3	Crtap
CRTC2	Q3U182	Crtc2
CRTC3	Q91X84	Crtc3
CRUM2	Q80YA8	Crb2
CRUM3	Q8QZT4	Crb3
CRYAB	P23927	Cryab
CRYL1	Q99KP3	Cryl1
CRYM	O54983	Crym
CS012	Q8WUR0
CS025	Q9D7E4
CSAD	Q9DBE0	Csad
CSCL1	Q91YT8	Tmem63a
CSCL2	Q3TWI9	Tmem63b
CSDE1	Q91W50	Csde1
CSK	P41241	Csk
CSK21	Q60737	Csnk2a1
CSK22	O54833	Csnk2a2
CSK2B	P67871	Csnk2b
CSKI1	Q6P9K8	Caskin1
CSKI2	Q8VHK1	Caskin2
CSKP	O70589	Cask
CSN1	Q99LD4	Gps1
CSN2	P61202	Cops2
CSN3	O88543	Cops3
CSN4	O88544	Cops4
CSN5	O35864	Cops5
CSN6	O88545	Cops6
CSN7A	Q9CZ04	Cops7a
CSN7B	Q8BV13	Cops7b
CSN8	Q8VBV7	Cops8
CSN9	Q3U898	Cops9
CSPG2	Q62059	Vcan
CSPG4	Q8VHY0	Cspg4
CSPG5	Q71M36	Cspg5
CSRP1	P97315	Csrp1	0.23	0.00313
CSRP2	P97314	Csrp2
CSTF1	Q99LC2	Cstf1
CSTF2	Q8BIQ5	Cstf2
CSTF3	Q99LI7	Cstf3
CSTFT	Q8C7E9	Cstf2t
CSTN1	Q9EPL2	Clstn1
CSTOS	Q3UY34	Custos
CT027	Q9D1K7
CT2NL	Q99LJ0	Cttnbp2nl
CTBL1	Q9CWL8	Ctnnbl1
CTBP1	O88712	Ctbp1
CTBP2	P56546	Ctbp2
CTC1	Q5SUQ9	Ctc1
CTCF	Q61164	Ctcf
CTDP1	Q7TSG2	Ctdp1
CTDS1	P58466	Ctdsp1
CTDSL	P58465	Ctdspl
CTF1	Q60753	Ctf1
CTHR1	Q9D1D6	Cthrc1
CTIF	Q6PEE2	Ctif
CTL1	Q6X893	Slc44a1
CTL2	Q8BY89	Slc44a2
CTL3	Q921V7	Slc44a3
CTL4	Q91VA1	Slc44a4
CTNA1	P26231	Ctnna1
CTNA2	Q61301	Ctnna2
CTNB1	Q02248	Ctnnb1
CTND1	P30999	Ctnnd1
CTND2	O35927	Ctnnd2
CTNL1	O88327	Ctnnal1
CTR2	P18581	Slc7a2
CTR4	Q8BLQ7	Slc7a4
CTR9	Q62018	Ctr9
CTSL2	Q8BG15	Ctdspl2
CTU1	Q99J10	Ctu1
CTU2	Q3U308	Ctu2
CUED1	Q8R3V6	Cuedc1
CUED2	Q9CXX9	Cuedc2
CUL1	Q9WTX6	Cul1
CUL2	Q9D4H8	Cul2
CUL3	Q9JLV5	Cul3
CUL4A	Q3TCH7	Cul4a
CUL4B	A2A432	Cul4b
CUL5	Q9D5V5	Cul5
CUL7	Q8VE73	Cul7
CUL9	Q80TT8	Cul9
CUTA	Q9CQ89	Cuta
CUTC	Q9D8X1	Cutc
CUX1	P53564	Cux1
CWC15	Q9JHS9	Cwc15
CWC25	Q9DBF7	Cwc25
CWC27	Q3TKY6	Cwc27
CX6A1	P43024	Cox6a1
CX6B1	P56391	Cox6b1
CX7A1	P56392	Cox7a1
CX7A2	P48771	Cox7a2
CXA1	P23242	Gja1
CXAR	P97792	Cxadr
CXXC1	Q9CWW7	Cxxc1
CY1	Q9D0M3	Cyc1
CY561	Q60720	Cyb561
CYB	P00158	Mt-Cyb
CYB5	P56395	Cyb5a
CYB5B	Q9CQX2	Cyb5b
CYBC1	Q3TYS2	Cybc1
CYBP	Q9CXW3	Cacybp
CYC	P62897	Cycs
CYFP1	Q7TMB8	Cyfip1
CYFP2	Q5SQX6	Cyfip2
CYGB	Q9CX80	Cygb
CYH1	Q9QX11	Cyth1
CYH2	P63034	Cyth2
CYHR1	Q9QXA1	Cyhr1
CYLD	Q80TQ2	Cyld
CYRIA	Q8BHZ0	Cyria
CYRIB	Q921M7	Cyrib
CYS1	Q8R4T1	Cys1
CYTB	Q62426	Cstb
CYTC	P21460	Cst3
CYTM1	Q8K353	Cystm1
CYTSA	Q2KN98	Specc1l
CYTSB	Q5SXY1	Specc1
CZIB	Q8BHG2	Czib
D19L1	A6X919	Dpy19l1
D19L3	Q71B07	Dpy19l3
D2HDH	Q8CIM3	D2hgdh
D39U1	Q5M8N4	Sdr39u1
D3YTP3	D3YTP3	Mtx3
D3YUP5	D3YUP5	Exoc3l2
D3YXJ5	D3YXJ5	Lratd2
D3YZZ5	D3YZZ5	Tmed7
D3Z0K6	D3Z0K6	Rsbn1l
D3Z0M9	D3Z0M9	Ddx23
D3Z286	D3Z286	Tmppe
D3Z2H9	D3Z2H9	Tpm3-rs7
D3Z3L3	D3Z3L3	Trim12c
D3Z3N4	D3Z3N4	Hnrnph3
D3Z3Y1	D3Z3Y1	Pigg
D3Z5G7	D3Z5G7	Ces1b			-0.79	0.03458
D3Z5S8	D3Z5S8	Tent5a
D3Z689	D3Z689	Adamtsl5
D3Z757	D3Z757	Wdr86
D3Z7X0	D3Z7X0	Acad12
D4AFX7	D4AFX7	Dnajc13
DAA10	Q8BGF3	Dnaaf10
DAAF3	Q3UYV8	Dnaaf3
DAAF5	B9EJR8	Dnaaf5
DAAM1	Q8BPM0	Daam1
DAAM2	Q80U19	Daam2
DAB2	P98078	Dab2
DAB2P	Q3UHC7	Dab2ip
DAD1	P61804	Dad1
DAF1	Q61475	Cd55	-0.27	0.0475
DAG1	Q62165	Dag1
DALD3	Q6PJN8	Dalrd3
DAPK1	Q80YE7	Dapk1
DAPK3	O54784	Dapk3
DAPLE	Q6VGS5	Ccdc88c
DAXX	O35613	Daxx
DAZP1	Q9JII5	Dazap1
DBLOH	Q9JIQ3	Diablo
DBND2	Q9CRD4	Dbndd2
DBNL	Q62418	Dbnl
DBR1	Q923B1	Dbr1
DC1I1	O88485	Dync1i1
DC1I2	O88487	Dync1i2
DC1L1	Q8R1Q8	Dync1li1
DC1L2	Q6PDL0	Dync1li2
DC2I1	Q8C761	Dync2i1
DC2I2	Q5U4F6	Dync2i2
DC2L1	Q8K0T2	Dync2li1
DCA11	Q91VU6	Dcaf11
DCAF1	Q80TR8	Dcaf1
DCAF5	Q80T85	Dcaf5
DCAF6	Q9DC22	Dcaf6
DCAF7	P61963	Dcaf7
DCAF8	Q8N7N5	Dcaf8
DCAKD	Q8BHC4	Dcakd
DCE1	P48318	Gad1
DCE2	P48320	Gad2
DCLK1	Q9JLM8	Dclk1
DCLK2	Q6PGN3	Dclk2			-0.25	0.0075
DCMC	Q99J39	Mlycd
DCNL1	Q9QZ73	Dcun1d1
DCNL2	Q8BZJ7	Dcun1d2
DCNL3	Q8K0V2	Dcun1d3
DCNL4	Q8CCA0	Dcun1d4
DCNL5	Q9CXV9	Dcun1d5
DCP1A	Q91YD3	Dcp1a
DCP1B	Q3U564	Dcp1b
DCPS	Q9DAR7	Dcps
DCTN1	O08788	Dctn1
DCTN2	Q99KJ8	Dctn2
DCTN3	Q9Z0Y1	Dctn3
DCTN4	Q8CBY8	Dctn4
DCTN5	Q9QZB9	Dctn5
DCTN6	Q9WUB4	Dctn6
DCUP	P70697	Urod
DCXR	Q91X52	Dcxr
DD19A	Q61655	Ddx19a
DDAH1	Q9CWS0	Ddah1
DDAH2	Q99LD8	Ddah2
DDB1	Q3U1J4	Ddb1
DDHD1	Q80YA3	Ddhd1
DDHD2	Q80Y98	Ddhd2
DDI2	A2ADY9	Ddi2
DDIAS	Q6NZG4	Ddias
DDR1	Q03146	Ddr1
DDRGK	Q80WW9	Ddrgk1
DDX1	Q91VR5	Ddx1
DDX17	Q501J6	Ddx17
DDX18	Q8K363	Ddx18
DDX20	Q9JJY4	Ddx20
DDX21	Q9JIK5	Ddx21
DDX24	Q9ESV0	Ddx24
DDX27	Q921N6	Ddx27
DDX3X	Q62167	Ddx3x
DDX3Y	Q62095	Ddx3y
DDX41	Q91VN6	Ddx41
DDX42	Q810A7	Ddx42
DDX46	Q569Z5	Ddx46
DDX47	Q9CWX9	Ddx47
DDX5	Q61656	Ddx5
DDX50	Q99MJ9	Ddx50
DDX54	Q8K4L0	Ddx54
DDX56	Q9D0R4	Ddx56
DDX58	Q6Q899	Ddx58
DDX59	Q9DBN9	Ddx59
DDX6	P54823	Ddx6
DECR	Q9CQ62	Decr1
DECR2	Q9WV68	Decr2
DEGS1	O09005	Degs1	0.25	0.02328
DEK	Q7TNV0	Dek
DEMA	Q9WV69	Dmtn	0.28	0.02145
DEN10	Q9D8N2	Dennd10
DEN11	Q3UHG7	Dennd11
DEN1A	Q8K382	Dennd1a
DEN2A	Q8C4S8	Dennd2a
DEN2B	Q924W7	Dennd2b
DEN4C	A6H8H2	Dennd4c
DEN5A	Q6PAL8	Dennd5a
DEN5B	A2RSQ0	Dennd5b
DEN6A	Q8BH65	Dennd6a
DEND3	A2RT67	Dennd3
DENR	Q9CQJ6	Denr			0.12	0.02041
DEOC	Q91YP3	Dera
DEPD5	P61460	Depdc5
DEPD7	Q91WS7	Depdc7
DERL1	Q99J56	Derl1
DERL2	Q8BNI4	Derl2
DERM	Q9QZZ6	Dpt
DERPC	P0CG14	Derpc
DESI1	Q9CQT7	Desi1
DESM	P31001	Des
DESP	E9Q557	Dsp			-0.26	0.03028
DEST	Q9R0P5	Dstn
DFFA	O54786	Dffa
DGAT1	Q9Z2A7	Dgat1
DGCR8	Q9EQM6	Dgcr8
DGKD	E9PUQ8	Dgkd
DGKE	Q9R1C6	Dgke
DGKH	D3YXJ0	Dgkh
DGKI	D3YWQ0	Dgki
DGKQ	Q6P5E8	Dgkq
DGKZ	Q80UP3	Dgkz	0.38	0.02988	0.47	0.01408
DGLB	Q91WC9	Daglb			-0.4	0.00542
DGUOK	Q9QX60	Dguok
DHB11	Q9EQ06	Hsd17b11
DHB12	O70503	Hsd17b12
DHB4	P51660	Hsd17b4
DHB7	O88736	Hsd17b7
DHB8	P50171	Hsd17b8
DHC24	Q8VCH6	Dhcr24	-0.56	0.03642
DHCR7	O88455	Dhcr7
DHDH	Q9DBB8	Dhdh
DHE3	P26443	Glud1
DHI1	P50172	Hsd11b1
DHPR	Q8BVI4	Qdpr
DHR11	Q3U0B3	Dhrs11
DHR13	Q5SS80	Dhrs13
DHRS1	Q99L04	Dhrs1
DHRS3	O88876	Dhrs3	-0.21	0.00902
DHRS4	Q99LB2	Dhrs4
DHRS7	Q9CXR1	Dhrs7
DHRSX	Q8VBZ0	Dhrsx
DHSD	Q9CXV1	Sdhd
DHSO	Q64442	Sord
DHTK1	A2ATU0	Dhtkd1
DHX15	O35286	Dhx15
DHX29	Q6PGC1	Dhx29
DHX30	Q99PU8	Dhx30
DHX32	Q8BZS9	Dhx32
DHX36	Q8VHK9	Dhx36
DHX40	Q6PE54	Dhx40
DHX57	Q6P5D3	Dhx57
DHX8	A2A4P0	Dhx8
DHX9	O70133	Dhx9
DHYS	Q3TXU5	Dhps
DI3L2	Q8CI75	Dis3l2			0.13	0.03024
DIAC	Q8R242	Ctbs
DIAP1	O08808	Diaph1
DIAP2	O70566	Diaph2
DIC	Q9QZD8	Slc25a10
DICER	Q8R418	Dicer1
DIDO1	Q8C9B9	Dido1
DIK1A	Q9D6I7	Dipk1a
DIK1B	Q99ML4	Dipk1b
DIK2A	Q3USZ8	Dipk2a
DIM1	Q9D0D4	Dimt1
DIP2A	Q8BWT5	Dip2a
DIP2B	Q3UH60	Dip2b
DIRA2	Q5PR73	Diras2
DJB11	Q99KV1	Dnajb11
DJB12	Q9QYI4	Dnajb12
DJB14	Q149L6	Dnajb14
DJC10	Q9DC23	Dnajc10
DJC11	Q5U458	Dnajc11
DJC15	Q78YY6	Dnajc15
DJC16	Q80TN4	Dnajc16
DJC17	Q91WT4	Dnajc17
DJC21	E9Q8D0	Dnajc21
DJC24	Q91ZF0	Dnajc24	0.24	0.04796
DJC25	A2ALW5	Dnajc25
DJC28	Q8VCE1	Dnajc28			-0.26	0.04096
DKC1	Q9ESX5	Dkc1
DLDH	O08749	Dld
DLG1	Q811D0	Dlg1
DLG2	Q91XM9	Dlg2
DLG3	P70175	Dlg3
DLG4	Q62108	Dlg4
DLG5	E9Q9R9	Dlg5
DLGP1	Q9D415	Dlgap1
DLGP4	B1AZP2	Dlgap4
DLK1	Q09163	Dlk1
DLP1	Q33DR3	Pdss2
DLRB1	P62627	Dynlrb1	0.21	0.01243
DLRB2	Q9DAJ5	Dynlrb2
DMAC1	Q9CQ00	Dmac1
DMAC2	Q9D7K5	Dmac2
DMAP1	Q9JI44	Dmap1
DMD	P11531	Dmd			0.32	0.04404
DMPK	P54265	Dmpk
DMRT3	Q80WT2	Dmrt3
DMWD	Q08274	Dmwd
DMXL1	Q6PNC0	Dmxl1
DMXL2	Q8BPN8	Dmxl2
DNAI2	A2AC93	Dnai2
DNAI4	E9PYY5	Dnai4
DNAL1	Q05A62	Dnal1
DNJA1	P63037	Dnaja1
DNJA2	Q9QYJ0	Dnaja2	0.1	0.01487
DNJA3	Q99M87	Dnaja3
DNJA4	Q9JMC3	Dnaja4
DNJB1	Q9QYJ3	Dnajb1			0.14	0.00354
DNJB2	Q9QYI5	Dnajb2
DNJB4	Q9D832	Dnajb4
DNJB6	O54946	Dnajb6
DNJB9	Q9QYI6	Dnajb9
DNJC1	Q61712	Dnajc1
DNJC2	P54103	Dnajc2
DNJC3	Q91YW3	Dnajc3
DNJC5	P60904	Dnajc5
DNJC7	Q9QYI3	Dnajc7
DNJC8	Q6NZB0	Dnajc8
DNJC9	Q91WN1	Dnajc9
DNLI3	P97386	Lig3
DNLI4	Q8BTF7	Lig4			1.14	0.01706
DNLZ	Q9D113	Dnlz
DNM1L	Q8K1M6	Dnm1l
DNM3A	O88508	Dnmt3a
DNMT1	P13864	Dnmt1
DNPEP	Q9Z2W0	Dnpep
DNS2A	P56542	Dnase2
DNSL1	Q9D7J6	Dnase1l1
DOC10	Q8BZN6	Dock10
DOCK1	Q8BUR4	Dock1
DOCK2	Q8C3J5	Dock2
DOCK4	P59764	Dock4
DOCK5	B2RY04	Dock5
DOCK6	Q8VDR9	Dock6	-0.11	0.02155
DOCK7	Q8R1A4	Dock7
DOCK9	Q8BIK4	Dock9
DOHH	Q99LN9	Dohh
DOK1	P97465	Dok1
DOK7	Q18PE0	Dok7
DOLK	Q8R2Y3	Dolk
DOP1	Q8BL99	Dop1a
DOP2	Q3UHQ6	Dop1b
DOPD	O35215	Ddt
DOPP1	Q9JMF7	Dolpp1	-0.29	0.01872
DP13A	Q8K3H0	Appl1
DP13B	Q8K3G9	Appl2
DPCD	Q8BPA8	Dpcd
DPEP1	P31428	Dpep1
DPH1	Q5NCQ5	Dph1
DPH6	Q9CQ28	Dph6
DPH7	Q9CYU6	Dph7
DPM1	O70152	Dpm1
DPM3	Q9D1Q4	Dpm3			0.14	0.01032
DPOD1	P52431	Pold1
DPOD2	O35654	Pold2
DPOD3	Q9EQ28	Pold3
DPOE3	Q9JKP7	Pole3
DPOE4	Q9CQ36	Pole4
DPOLB	Q8K409	Polb
DPOLL	Q9QXE2	Poll
DPP10	Q6NXK7	Dpp10
DPP2	Q9ET22	Dpp7
DPP3	Q99KK7	Dpp3
DPP4	P28843	Dpp4
DPP6	Q9Z218	Dpp6
DPP8	Q80YA7	Dpp8
DPP9	Q8BVG4	Dpp9
DPTOR	Q570Y9	Deptor
DPY30	Q99LT0	Dpy30
DPYD	Q8CHR6	Dpyd
DPYL1	P97427	Crmp1
DPYL2	O08553	Dpysl2
DPYL3	Q62188	Dpysl3
DPYL4	O35098	Dpysl4
DPYL5	Q9EQF6	Dpysl5
DRC3	Q9D5E4	Drc3
DRC7	Q6V3W6	Drc7
DREB	Q9QXS6	Dbn1
DRG1	P32233	Drg1
DRG2	Q9QXB9	Drg2
DRS7B	Q99J47	Dhrs7b
DSG2	O55111	Dsg2
DTBP1	Q91WZ8	Dtnbp1
DTD1	Q9DD18	Dtd1	0.17	0.02861
DTD2	Q8BHA3	Dtd2
DTNA	Q9D2N4	Dtna
DTNB	O70585	Dtnb
DTX3	Q80V91	Dtx3
DTX3L	Q3UIR3	Dtx3l
DUS14	Q9JLY7	Dusp14
DUS15	Q8R4V2	Dusp15
DUS19	Q8K4T5	Dusp19
DUS23	Q6NT99	Dusp23
DUS28	Q8BTR5	Dusp28
DUS2L	Q9D7B1	Dus2
DUS3	Q9D7X3	Dusp3
DUS3L	Q91XI1	Dus3l
DUSTY	Q6XUX1	Dstyk
DVL1	P51141	Dvl1
DVL2	Q60838	Dvl2
DVL3	Q61062	Dvl3
DX39A	Q8VDW0	Ddx39a
DX39B	Q9Z1N5	Ddx39b
DYHC1	Q9JHU4	Dync1h1
DYHC2	Q45VK7	Dync2h1
DYL1	P63168	Dynll1
DYL2	Q9D0M5	Dynll2	0.45	0.03697
DYLT1	P51807	Dynlt1
DYLT3	P56387	Dynlt3
DYM	Q8CHY3	Dym
DYN1	P39053	Dnm1
DYN2	P39054	Dnm2
DYN3	Q8BZ98	Dnm3
DYR	P00375	Dhfr
DYR1A	Q61214	Dyrk1a
DYSF	Q9ESD7	Dysf
DYST	Q91ZU6	Dst
DZAN1	Q8C008	Dzank1	0.23	0.04685
DZIP3	Q7TPV2	Dzip3
E0CZ22	E0CZ22	Mroh1	-0.19	0.03013
E2AK2	Q03963	Eif2ak2
E2AK3	Q9Z2B5	Eif2ak3
E2AK4	Q9QZ05	Eif2ak4
E41L1	Q9Z2H5	Epb41l1
E41L2	O70318	Epb41l2
E41L3	Q9WV92	Epb41l3
E41L5	Q8BGS1	Epb41l5
E41LA	P52963	Epb41l4a
E9PUR0	E9PUR0	Ankhd1
E9PVZ8	E9PVZ8	Golgb1
E9PW37	E9PW37	Rasal2
E9PW83	E9PW83	Fam184a
E9PWI3	E9PWI3	Mcc
E9PWM3	E9PWM3	Armcx4
E9PWQ3	E9PWQ3	Col6a3
E9PWR4	E9PWR4	Dip2c
E9PWW6	E9PWW6	Zc3h7a
E9PWW9	E9PWW9	Rsf1
E9PX29	E9PX29	Sptbn4
E9PX68	E9PX68	Slc4a1ap
E9PY16	E9PY16	Adap1
E9PY43	E9PY43	Erich1
E9PYD1	E9PYD1	Fam98c
E9PYF4	E9PYF4	Lmo7
E9PYF7	E9PYF7	Ap1ar			-0.55	0.00834
E9PYG6	E9PYG6	Rasa1
E9PYP2	E9PYP2	Nbeal1
E9PZ11	E9PZ11	Zfp651
E9PZM7	E9PZM7	Scaf11
E9PZP8	E9PZP8	Herc1
E9Q0F0	E9Q0F0	Krt78
E9Q0S6	E9Q0S6	Tns1
E9Q166	E9Q166	Atad2b
E9Q1F5	E9Q1F5	Myo5c
E9Q1M1	E9Q1M1	Pdzd2
E9Q238	E9Q238	Kank1
E9Q271	E9Q271	Wdr17
E9Q2E4	E9Q2E4	Hectd4
E9Q2S7	E9Q2S7	Zfp266
E9Q368	E9Q368	Tarbp1
E9Q3G8	E9Q3G8	Nup153
E9Q3H6	E9Q3H6	Coq10a
E9Q3M5	E9Q3M5	Slc4a5
E9Q3M9	E9Q3M9	Cracdl			-0.34	0.00653
E9Q411	E9Q411	Nbas	-0.1	0.01386
E9Q4X2	E9Q4X2	Uggt2
E9Q512	E9Q512	Trip11
E9Q5A6	E9Q5A6	Nr1h5
E9Q616	E9Q616	Ahnak
E9Q6E5	E9Q6E5	Srsf11
E9Q6H8	E9Q6H8	Plekha5
E9Q6K3	E9Q6K3	Pibf1
E9Q6R1	E9Q6R1	Itga10
E9Q6R7	E9Q6R7	Utrn
E9Q777	E9Q777	Akap11
E9Q7L0	E9Q7L0	Ogdhl
E9Q7M2	E9Q7M2	Tsc22d2
E9Q842	E9Q842	Nav2
E9Q8I7	E9Q8I7	Nfxl1
E9Q8Q6	E9Q8Q6	Ccdc141
E9Q8V6	E9Q8V6	Dennd4a
E9Q9B7	E9Q9B7	Kidins220
E9Q9D8	E9Q9D8	Ankrd35			-0.26	0.04348
E9Q9Q2	E9Q9Q2	R3hdm1
E9QA15	E9QA15	Cald1
E9QAE3	E9QAE3	Btaf1
E9QAP7	E9QAP7	Taf4
EAA1	P56564	Slc1a3
EAA2	P43006	Slc1a2
EBP	P70245	Ebp
EBP2	Q9D903	Ebna1bp2
[truncated: 5,698 more rows]
