# Supplementary material for: Involvement of the choroid plexus in Alzheimer’s disease pathophysiology: findings from mouse and human proteomic studies
Source: Fluids Barriers CNS. 2024 Jul 18;21:58. doi: 10.1186/s12987-024-00555-3 (PMC11256635; doi:10.1186/s12987-024-00555-3)
Supplement: Supplementary file 3 — Additional table 3. Dysregulated proteins for each comparison in the whole list of identified proteins in mouse CSF. [file 12987_2024_555_MOESM3_ESM.xlsx]

## Sheet: Additional Table 3
Names			APPNL-G-F 7weeks vs WT 7 weeks		APPNL-G-F 40 weeks vs WT 40 weeks
Uniprot gene name	Uniprot identifier	Gene name	log2 fold change	p value	log2 fold change	p value
1433E	P62259	Ywhae
1433G	P61982	Ywhag								Additional Table 3. List of all the mouse CSF proteins using a threshold of 3 observations per group minimum.
1433T	P68254	Ywhaq								The significant p values and the direction of the level changes are shown for each comparison.
1433Z	P63101	Ywhaz	-0.88	0.03048
6PGD	Q9DCD0	Pgd
7B2	P12961	Scg5
A0A075B663	P01728;P01727;P01723;P01726;A0A075B663;P01729	Iglv1	0.93	0.01748
A1AG1	Q60590	Orm1			0.6	0.00641
A1AT1	P07758	Serpina1a
A1AT2	P22599	Serpina1b
A1AT4	Q00897	Serpina1d
A1AT5	Q00898	Serpina1e
A1BG	Q19LI2	A1bg
A2AP	Q61247	Serpinf2	-0.27	0.04279	0.39	0.04216
A2MG	Q6GQT1	A2m	0.46	0.0069
A4	P12023	App
A8DUK4	A8DUK4	Hbb-bs
AATC	P05201	Got1
AATM	P05202	Got2
ACACA	Q5SWU9	Acaca	0.73	0.02576
ACE	P09470	Ace
ACES	P21836	Ache
ACON	Q99KI0	Aco2
ACTBL	Q8BFZ3	Actbl2
ACTN4	P57780	Actn4
ADIPO	Q60994	Adipoq
ADT2	P51881	Slc25a5
AFAM	O89020	Afm			0.47	0.0028
AIFM1	Q9Z0X1	Aifm1
AL1A1	P24549	Aldh1a1
AL1A2	Q62148	Aldh1a2
ALBU	P07724	Alb
ALDH2	P47738	Aldh2
ALDOA	P05064	Aldoa
ALDR	P45376	Akr1b1
AMD	P97467	Pam
ANGT	P11859	Agt
ANT3	P32261	Serpinc1
ANXA2	P07356	Anxa2
ANXA5	P48036	Anxa5
AP2A1	P17426	Ap2a1
APLP1	Q03157	Aplp1
APLP2	Q06335	Aplp2
APOA1	Q00623	Apoa1
APOA2	P09813	Apoa2
APOA4	P06728	Apoa4
APOD	P51910	Apod
APOE	P08226	Apoe
ASM3A	P70158	Smpdl3a
AT1A1	Q8VDN2	Atp1a1
AT1B1	P14094	Atp1b1
ATOX1	O08997	Atox1	-0.72	0.01413
ATPA	Q03265	Atp5f1a
ATPB	P56480	Atp5f1b
AUGN	Q99LS0	Ecrg4
B0V2H2	B0V2H2	Gm16181
B2MG	P01887	B2m
B4GA1	Q8BWP8	B4gat1
BAF	O54962	Banf1
BGH3	P82198	Tgfbi	0.75	0.00388
BIP	P20029	Hspa5
BLVRB	Q923D2	Blvrb
CA2D1	O08532	Cacna2d1			-0.49	0.01499
CAD13	Q9WTR5	Cdh13
CADH2	P15116	Cdh2
CADM4	Q8R464	Cadm4
CAH2	P00920	Ca2
CAH3	P16015	Ca3
CANT1	Q8VCF1	Cant1
CAP1	P40124	Cap1
CATB	P10605	Ctsb
CATD	P18242	Ctsd	0.45	0.02617
CATL1	P06797	Ctsl
CATS	O70370	Ctss	0.63	0.02497
CATZ	Q9WUU7	Ctsz
CBG	Q06770	Serpina6
CBPE	Q00493	Cpe
CBPQ	Q9WVJ3	Cpq
CD44	P15379	Cd44
CERU	Q61147	Cp
CFAB	P04186	Cfb
CFAD	P03953	Cfd
CFAH	P06909	Cfh
CH60	P63038	Hspd1
CLH1	Q68FD5	Cltc
CLUS	Q06890	Clu
CMGA	P26339	Chga
CNTN1	P12960	Cntn1
CNTN2	Q61330	Cntn2	0.35	0.0353
CO1A1	P11087	Col1a1
CO1A2	Q01149	Col1a2
CO3	P01027	C3	-0.42	0.04475
CO4B	P01029	C4b
COCH	Q62507	Coch
COF1	P18760	Cfl1
COTL1	Q9CQI6	Cotl1
COX2	P00405	Mtco2
CRAC1	Q8R555	Crtac1
CREG1	O88668	Creg1
CSF1R	P09581	Csf1r
CSPG5	Q71M36	Cspg5
CSTN1	Q9EPL2	Clstn1
CYTC	P21460	Cst3
D3Z5G7	D3Z5G7	Ces1b
DEST	Q9R0P5	Dstn
DKK3	Q9QUN9	Dkk3
DPP2	Q9ET22	Dpp7
E9Q0F0	E9Q0F0	Krt78
EF1A1	P10126	Eef1a1			-0.53	0.00497
EF2	P58252	Eef2
ENOA	P17182	Eno1
ENOB	P21550	Eno3
ENOG	P17183	Eno2
ENPL	P08113	Hsp90b1
ENPP2	Q9R1E6	Enpp2			0.21	0.01001
ENPP5	Q9EQG7	Enpp5
EPDR1	Q99M71	Epdr1
EST1C	P23953	Ces1c
ESTD	Q9R0P3	Esd
ETFA	Q99LC5	Etfa
EXTL2	Q9ES89	Extl2
FAM3C	Q91VU0	Fam3c
FBLN1	Q08879	Fbln1
FBLN3	Q8BPB5	Efemp1
FETUA	P29699	Ahsg
FETUB	Q9QXC1	Fetub
FINC	P11276	Fn1
FKBP2	P45878	Fkbp2
FLNA	Q8BTM8	Flna	0.94	0.01671	-0.7	0.03847
FUCM	Q8R2K1	Fuom
G37L1	Q99JG2	Gpr37l1
G5E8G3	G5E8G3	Opcml	0.42	0.00657
G6PI	P06745	Gpi
GABT	P61922	Abat
GANAB	Q8BHN3	Ganab
GAS6	Q61592	Gas6
GDIA	P50396	Gdi1
GDIR1	Q99PT1	Arhgdia
GELS	P13020	Gsn	-0.46	0.04822
GGH	Q9Z0L8	Ggh
GLNA	P15105	Glul
GLU2B	O08795	Prkcsh
GRHPR	Q91Z53	Grhpr	1.65	0.04647
GRP75	P38647	Hspa9
GSTA4	P24472	Gsta4
GSTM2	P15626	Gstm2
H4	P62806	H4f16	1.19	0.02001	-0.99	0.00044
HBA	P01942	Hba
HCDH	Q61425	Hadh
HEMO	Q91X72	Hpx
HEXB	P20060	Hexb	0.39	0.0117
HNRPK	P61979	Hnrnpk	1.14	0.03606
HPRT	P00493	Hprt1
HRG	Q9ESB3	Hrg
HS90A	P07901	Hsp90aa1
HS90B	P11499	Hsp90ab1
HSP7C	P63017	Hspa8
HVM35	P01804
IC1	P97290	Serping1
ICA	Q9DBD0	Ica
ICOSL	Q9JHJ8	Icoslg	1.18	0.00961
IGG2B	P01867	Igh-3
IGH1M	P01869	Ighg1	0.71	0.00937
IGHM	P01872	Ighm
IGKC	P01837	Igkc	1.19	0.02482
INAR2	O35664	Ifnar2
INO1	Q9JHU9	Isyna1			0.89	0.0306
IRF6	P97431	Irf6	1.55	0.0341	-1.68	0.0003
ITIH2	Q61703	Itih2
J9S314	J9S314	Trpm3
K1C10	P02535	Krt10			-1.92	0.02621
K1C42	Q6IFX2	Krt42
K22E	Q3TTY5	Krt2			-1.43	0.0268
K22O	Q3UV17	Krt76
K2C1	P04104	Krt1
K2C5	Q922U2	Krt5
K2C73	Q6NXH9	Krt73
K2C79	Q8VED5	Krt79
K2C8	P11679	Krt8
KAD1	Q9R0Y5	Ak1
KCRB	Q04447	Ckb
KCRM	P07310	Ckm
KNG1	O08677	Kng1
KPYM	P52480	Pkm
LAMP1	P11438	Lamp1	0.64	0.04695
LAMP2	P17047	Lamp2
LDHA	P06151	Ldha
LDHB	P16125	Ldhb
LEG1	P16045	Lgals1
LG3BP	Q07797	Lgals3bp	0.32	0.02619
LGUL	Q9CPU0	Glo1
LMAN2	Q9DBH5	Lman2
LRP1	Q91ZX7	Lrp1
LSAMP	Q8BLK3	Lsamp
LUM	P51885	Lum	-0.44	0.03493
LY86	O88188	Ly86
LYZ2	P08905	Lyz2
MA2B1	O09159	Man2b1	0.64	0.01985
MDHC	P14152	Mdh1
MDHM	P08249	Mdh2
MIF	P34884	Mif
MIME	Q62000	Ogn
MINP1	Q9Z2L6	Minpp1
MTPN	P62774	Mtpn
MUG1	P28665	Mug1
MYG	P04247	Mb
MYH10	Q61879	Myh10	1.06	0.00655
NCAM1	P13595	Ncam1
NCHL1	P70232	Chl1
NDUS2	Q91WD5	Ndufs2
NEGR1	Q80Z24	Negr1
NELL2	Q61220	Nell2
NEO1	P97798	Neo1
NEUS	O35684	Serpini1	0.31	0.01151
NPC2	Q9Z0J0	Npc2
NPTN	P97300	Nptn
NPTX1	Q62443	Nptx1
NPTXR	Q99J85	Nptxr
NRCAM	Q810U4	Nrcam
NRX3A	Q6P9K9	Nrxn3
NSG1	Q62092	Nsg1
NTRI	Q99PJ0	Ntm	0.3	0.00802
NUCB1	Q02819	Nucb1			-1.08	0.03542
OMGP	Q63912	Omg
OSTP	P10923	Spp1
PAFA	Q60963	Pla2g7
PARK7	Q99LX0	Park7
PCCA	Q91ZA3	Pcca	1.3	0.0199	-1.09	0.00126
PCOC1	Q61398	Pcolce
PCS1N	Q9QXV0	Pcsk1n
PDIA1	P09103	P4hb
PDIA3	P27773	Pdia3
PDXK	Q8K183	Pdxk
PEBP1	P70296	Pebp1
PEDF	P97298	Serpinf1
PENK	P22005	Penk
PGAM1	Q9DBJ1	Pgam1
PGBM	Q05793	Hspg2			-0.61	0.02373
PGCB	Q61361	Bcan
PGK1	P09411	Pgk1
PGM1	Q9D0F9	Pgm1
PGS2	P28654	Dcn	-0.75	0.04103
PLMN	P20918	Plg
PLST	Q99K51	Pls3
PLTP	P55065	Pltp
PPIA	P17742	Ppia	-0.73	0.04265
PRDX1	P35700	Prdx1	-0.68	0.00703
PRDX2	Q61171	Prdx2
PRDX3	P20108	Prdx3
PRDX5	P99029	Prdx5
PRDX6	O08709	Prdx6	-0.66	0.04674
PROF1	P62962	Pfn1	-0.74	0.04693
PRVA	P32848	Pvalb
PSA	Q11011	Npepps
PSMD1	Q3TXS7	Psmd1
PTGDS	O09114	Ptgds
PTPR2	P80560	Ptprn2			-0.67	0.02178
PTPRZ	B9EKR1	Ptprz1
PYC	Q05920	Pc	1.43	0.02995	-1.3	0.00057
PYGB	Q8CI94	Pygb
PYGM	Q9WUB3	Pygm
PZP	Q61838	Pzp
Q792Z1	Q792Z1	Try10
Q91XL1	Q91XL1	Lrg1
Q9CPN9	Q9CPN9	2210010C04Rik
Q9Z1R9	Q9Z1R9	Prss1
QSOX1	Q8BND5	Qsox1
RELN	Q60841	Reln	0.67	0.00829
RET1	Q00915	Rbp1
RET4	Q00724	Rbp4	-0.57	0.00266
ROA1	P49312	Hnrnpa1	1.42	0.01326
ROA2	O88569	Hnrnpa2b1			-0.73	0.00709
S10A1	P56565	S100a1
SAP	Q61207	Psap
SAP3	Q60648	Gm2a	-0.5	0.04671
SCG1	P16014	Chgb
SCG2	Q03517	Scg2
SCG3	P47867	Scg3
SDHA	Q8K2B3	Sdha
SE6L2	Q4V9Z5	Sez6l2
SEM7A	Q9QUR8	Sema7a	0.37	0.00252
SHPS1	P97797	Sirpa	0.7	0.0001
SODC	P08228	Sod1
SODE	O09164	Sod3
SPA3K	P07759	Serpina3k
SPA3M	Q03734	Serpina3m
SPA3N	Q91WP6	Serpina3n
SPB12	Q9D7P9	Serpinb12	1.59	0.04969	-1.55	0.00034
SPRC	P07214	Sparc
SPRL1	P70663	Sparcl1
SPTN1	P16546	Sptan1
SRCN1	Q9QWI6	Srcin1
TALDO	Q93092	Taldo1
TBB4B	P68372	Tubb4b
TCO2	O88968	Tcn2
TCPQ	P42932	Cct8	0.77	0.04456
TERA	Q01853	Vcp
TETN	P43025	Clec3b	-0.43	0.0381
THIM	Q8BWT1	Acaa2
THIO	P10639	Txn
THY1	P01831	Thy1
TKT	P40142	Tkt
TPIS	P17751	Tpi1
TRFE	Q921I1	Tf
TTHY	P07309	Ttr
UAP1L	Q3TW96	Uap1l1
UBP14	Q9JMA1	Usp14	2.11	0.01025
V9GX81	V9GX81	Mroh6	1.51	0.02841	-1.35	0.00062
VAS1	Q9R1Q9	Atp6ap1
VATA	P50516	Atp6v1a
VATB2	P62814	Atp6v1b2
VDAC1	Q60932	Vdac1	1.94	0.02991
VGF	Q0VGU4	Vgf
VTDB	P21614	Gc
VTNC	P29788	Vtn
WDR1	O88342	Wdr1
X3CL1	O35188	Cx3cl1
YIPF3	Q3UDR8	Yipf3
ZA2G	Q64726	Azgp1
