# Supplementary material for: Involvement of the choroid plexus in Alzheimer’s disease pathophysiology: findings from mouse and human proteomic studies
Source: Fluids Barriers CNS. 2024 Jul 18;21:58. doi: 10.1186/s12987-024-00555-3 (PMC11256635; doi:10.1186/s12987-024-00555-3)
Supplement: Supplementary file 4 — Additional table 4. Dysregulated proteins for each comparison in the whole list of identified proteins in human CSF. [file 12987_2024_555_MOESM4_ESM.xlsx]

## Sheet: Additional Table 4
Names		NC A+T- vs controls		MCI A+T- vs controls		AD dementia A+T- vs controls		ChP enrichment expression
Gene name	Uniprot identifier	log2 fold change	p value	log2 fold change	p value	log2 fold change	p value	High expression by ChP of LV
A1BG	P04217							x
A2M	P01023
A4GALT	Q9NPC4			0.09	0.04053			x				Additional Table 4. List of all the human proteins (A+T- groups) using a threshold of 1/3 observations per group minimum.
ABCA2	Q9BZC7											The significant p values and the direction of the level changes are shown for each comparison.
ABCB9	Q9NP78
ABHD14A	Q9BUJ0			-0.17	0.00075
ABI3BP	Q7Z7G0							x
ACACA	Q13085
ACAN	P16112	-0.14	0.03589
ACE	P12821
ACHE	P22303
ACTA1	P68133
ACTA2	P62736							x
ACTB	P60709
ACTBL2	Q562R1
ACTC1	P68032
ACTG1	P63261
ACTG2	P63267							x
ACYP1	P07311							x
ACYP2	P14621
ADA2	Q9NZK5
ADAM10	O14672
ADAM11	O75078			-0.14	0.02039	-0.23	0.00296
ADAM15	Q13444
ADAM22	Q9P0K1			-0.2	0.0012	-0.27	0.00171
ADAM23	O75077			-0.19	0.00096	-0.21	0.00826
ADAM9	Q13443
ADAMTS1	Q9UHI8							x
ADAMTS2	O95450					-0.21	0.00373
ADAMTS4	O75173
ADAMTS8	Q9UP79			-0.21	0.0118
ADGRB1	O14514			-0.19	0.00115	-0.26	0.00166
ADGRB2	O60241	-0.09	0.0332			-0.31	4e-05
ADGRB3	O60242
ADGRL1	O94910			-0.16	0.00251	-0.17	0.01495
ADGRL3	Q9HAR2					-0.18	0.02059
ADIRF	Q15847	-0.17	0.02466	-0.24	0.00944
AEBP1	Q8IUX7
AFM	P43652
AGA	P20933							x
AGRN	O00468							x
AGT	P01019
AHSG	P02765
AJAP1	Q9UKB5			-0.16	0.01354	-0.25	0.00429
AKR1A1	P14550			0.16	0.02413			x
ALB	P02768			0.1	0.00833	0.12	0.02394
ALCAM	Q13740			-0.16	0.00199	-0.16	0.02867
ALDH1A1	P00352					-0.25	0.04384
ALDOA	P04075
ALDOB	P05062
ALDOC	P09972			-0.1	0.0363	-0.13	0.04539
AMBP	P02760
AMY2A	P04746			0.15	0.01772
AMY2B	P19961
ANG	P03950					0.2	0.00258	x
ANGPTL2	Q9UKU9
ANGPTL7	O43827
ANPEP	P15144
ANXA2	P07355							x
ANXA2P2	A6NMY6
ANXA5	P08758							x
AP2A2	O94973
AP2B1	P63010
APCS	P02743
APLP1	P51693			-0.3	0	-0.23	0.00613
APLP2	Q06481			-0.19	0.00201	-0.17	0.03946	x
APOA1	P02647
APOA2	P02652
APOA4	P06727
APOB	P04114			0.33	0.0048
APOC1	P02654
APOC2	P02655					-0.25	0.03631
APOC3	P02656			-0.22	0.0124
APOD	P05090	0.08	0.0225			0.16	0.00754
APOE	P02649			-0.26	2e-05	-0.18	0.02888
APOF	Q13790
APOH	P02749			0.14	0.00664
APOL1	O14791
APOM	O95445			0.16	0.01998			x
APP	P05067			-0.21	0.00161	-0.19	0.04107
AQP4	P55087
ARSA	P15289							x
ART3	Q13508			-0.13	0.00615	-0.15	0.02585	x
ASAH1	Q13510	0.1	0.00472
ASPH	Q12797	-0.09	0.01913	-0.15	0.00404	-0.22	0.00152	x
ASTN1	O14525			-0.21	0.03423
ATF6B	Q99941
ATOX1	O00244							x
ATP1B1	P05026
ATP6AP1	Q15904			-0.26	1e-05	-0.21	0.00825
ATP6AP2	O75787			-0.27	0.00033	-0.25	0.01453
ATRN	O75882
AXL	P30530					-0.19	0.00497
AZGP1	P25311					0.12	0.028
B2M	P61769			-0.15	0.00572			x
B3GALNT1	O75752			-0.1	0.03273	-0.16	0.01007
B3GNT2	Q9NY97					-0.13	0.03963
B3GNT9	Q6UX72							x
B4GALNT1	Q00973
B4GALT1	P15291			-0.2	5e-05			x
B4GALT5	O43286			-0.19	0.0197	-0.26	0.00968
B4GAT1	O43505			-0.17	0.00723	-0.23	0.01059
BASP1	P80723			-0.17	0.00398	-0.17	0.03893
BCAM	P50895					-0.12	0.02113
BCAN	Q96GW7			-0.14	0.02091
BCHE	P06276					-0.1	0.04709
BDNF	P23560			-0.22	0.00415	-0.32	0.0002
BGN	P21810							x
BLMH	Q13867
BLVRB	P30043
BMP1	P13497	-0.07	0.02676			-0.15	0.00455
BMP6	P22004							x
BSG	P35613			-0.15	0.00648	-0.21	0.00597	x
BTD	P43251			-0.09	0.01271
C11orf87	Q6NUJ2	-0.14	0.03872	-0.27	0.00251	-0.33	0.0047
C12orf49	Q9H741					-0.17	0.00415
C14orf37	Q86TY3			-0.17	0.00667	-0.28	0.0011
C16orf89	Q6UX73			-0.16	0.00022
C1QA	P02745			-0.1	0.03106			x
C1QB	P02746
C1QC	P02747							x
C1QL3	Q5VWW1			-0.31	0.00478	-0.41	0.0012
C1QTNF1	Q9BXJ1							x
C1QTNF3	Q9BXJ4					-0.21	0.01911
C1QTNF4	Q9BXJ3
C1R	P00736							x
C1RL	Q9NZP8	-0.07	0.02608					x
C1S	P09871							x
C2	P06681			0.1	0.00025
C2orf40	Q9H1Z8							x
C3	P01024	-0.05	0.03332
C4A	P0C0L4			-0.19	0.02218			x
C4B	P0C0L5
C4BPA	P04003			0.32	0.00206
C4BPB	P20851
C4orf48	Q5BLP8			-0.27	0	-0.19	0.01244
C5	P01031			0.14	0.00817			x
C6	P13671
C7	P10643							x
C8A	P07357			0.12	0.00491
C8B	P07358			0.11	0.01262
C8G	P07360			0.13	0.00223
C9	P02748			0.11	0.04556
CA1	P00915					-0.96	0.01195
CA10	Q9NS85			-0.15	0.01914	-0.19	0.01391
CA11	O75493			-0.13	0.02981	-0.17	0.04544
CA2	P00918			0.49	0.01571	-0.65	0.01945	x
CA4	P22748			-0.13	0.03105
CACHD1	Q5VU97							x
CACNA2D1	P54289	-0.11	0.02998	-0.28	1e-05	-0.32	0.00024
CACNA2D2	Q9NY47					-0.24	0.00084
CACNA2D3	Q8IZS8			-0.16	0.00161	-0.22	0.00098
CADM1	Q9BY67			-0.18	0.00159	-0.25	0.00165
CADM2	Q8N3J6			-0.19	0.00121	-0.26	0.0016
CADM3	Q8N126			-0.17	0.00981	-0.19	0.03604
CADM4	Q8NFZ8					-0.14	0.03466
CALB1	P05937					-0.15	0.02449
CALB2	P22676
CALM1	P0DP23
CALR	P27797			-0.17	0.00102	-0.19	0.00835	x
CALY	Q9NYX4			-0.22	0.0244
CAMK2A	Q9UQM7			-0.15	0.02146	-0.19	0.0279
CAMK2B	Q13554
CAMK2D	Q13557					-0.26	0.00365
CANT1	Q8WVQ1					-0.18	0.0075
CANX	P27824					-0.16	0.00297	x
CAPG	P40121			0.14	0.01039
CARTPT	Q16568
CASC4	Q6P4E1	-0.08	0.03702			-0.17	0.0034	x
CAT	P04040					-0.57	0.04463	x
CBLN1	P23435			-0.18	0.02121
CBLN2	Q8IUK8			-0.16	0.03319
CBLN3	Q6UW01					-0.22	0.01914
CBLN4	Q9NTU7	-0.11	0.0332	-0.26	5e-05	-0.37	2e-05
CBR1	P16152							x
CBR3	O75828
CCDC126	Q96EE4	-0.11	0.01136	-0.16	0.00146	-0.18	0.01849
CCER2	I3L3R5
CCK	P06307			-0.27	3e-05	-0.21	0.01485
CCL14	Q16627					0.12	0.04354	x
CCSMST1	Q4G0I0			-0.1	0.0436	-0.23	0.00154
CD109	Q6YHK3
CD14	P08571			-0.21	3e-05
CD163	Q86VB7							x
CD200	P41217
CD248	Q9HCU0					-0.18	0.03268
CD320	Q9NPF0			-0.13	0.02487			x
CD44	P16070
CD55	P08174			-0.19	0.00047	-0.2	0.0074
CD59	P13987			-0.13	0.02	-0.18	0.02134	x
CD5L	O43866
CD81	P60033	0.17	0.00024	0.16	0.00913
CD9	P21926	0.19	1e-05	0.17	0.00438	0.19	0.00561	x
CD93	Q9NPY3							x
CD99	P14209	-0.17	0.0055					x
CD99L2	Q8TCZ2			-0.24	8e-05	-0.24	0.00545
CDH1	P12830			0.17	0.00024			x
CDH10	Q9Y6N8					-0.14	0.03898
CDH11	P55287					-0.15	0.00744
CDH13	P55290	-0.12	0.01937	-0.31	0	-0.31	0.00089
CDH15	P55291					-0.15	0.03033
CDH18	Q13634					-0.21	0.03207
CDH2	P19022	-0.09	0.03399	-0.23	1e-05	-0.2	0.00435
CDH22	Q9UJ99	-0.14	0.00225			-0.27	0.00045
CDH3	P22223							x
CDH4	P55283			-0.17	0.00127	-0.21	0.00409
CDH5	P33151
CDH6	P55285			-0.11	0.03967	-0.23	0.00312
CDH7	Q9ULB5			-0.11	0.03374	-0.2	0.00442
CDH8	P55286	-0.1	0.01423	-0.15	0.00394	-0.23	0.0016
CDH9	Q9ULB4	-0.09	0.04965			-0.15	0.04088
CDKL1	Q00532
CEL	P19835	0.19	0.0158	0.26	0.00504	0.26	0.04831
CELSR2	Q9HCU4			-0.2	0.00032	-0.18	0.01757
CEMIP	Q8WUJ3			0.07	0.02949			x
CENPF	P49454
CETP	P11597	-0.15	0.00609					x
CFB	P00751			0.1	0.02078			x
CFD	P00746							x
CFH	P08603							x
CFHR1	Q03591
CFHR2	P36980			0.14	0.04912
CFHR3	Q02985							x
CFI	P05156							x
CFL1	P23528
CFP	P27918			0.2	0.00434
CGREF1	Q99674	-0.12	0.01461	-0.27	1e-05	-0.31	0.00023
CHAD	O15335
CHGA	P10645	-0.14	0.03221	-0.43	0	-0.37	0.00084
CHGB	P05060			-0.27	4e-05	-0.32	0.00044
CHI3L1	P36222							x
CHI3L2	Q15782
CHID1	Q9BWS9							x
CHIT1	Q13231
CHL1	O00533			-0.28	1e-05	-0.3	0.00106
CHRD	Q9H2X0			-0.19	2e-05	-0.18	0.00474
CHRDL1	Q9BU40
CHST10	O43529			-0.14	0.00165	-0.19	0.00268
CHST15	Q7LFX5							x
CHST8	Q9H2A9
CKB	P12277
CLASRP	Q8N2M8			-0.26	0.00909	-0.25	0.01094	x
CLEC11A	Q9Y240			-0.09	0.0305
CLEC3B	P05452			-0.17	0.00013
CLIC1	O00299							x
CLIC4	Q9Y696
CLMP	Q9H6B4
CLN5	O75503	0.08	0.04417					x
CLSTN1	O94985			-0.19	0.00195	-0.21	0.01391
CLSTN2	Q9H4D0
CLSTN3	Q9BQT9			-0.09	0.02407	-0.15	0.00783
CLU	P10909			-0.19	0.00011
CLUH	O75153	-0.17	0.01492	-0.33	0.00043	-0.31	0.01309	x
CLUL1	Q15846							x
CNDP1	Q96KN2			-0.22	0.00058	-0.27	0.00226
CNR1	P21554					-0.27	0.00049
CNTFR	P26992			-0.14	0.01303	-0.24	0.0021
CNTN1	Q12860			-0.12	0.0125
CNTN2	Q02246
CNTN3	Q9P232	-0.07	0.03399			-0.21	0.00022
CNTN4	Q8IWV2			-0.1	0.02475	-0.19	0.00177
CNTN6	Q9UQ52					-0.18	0.01766
CNTNAP2	Q9UHC6			-0.13	0.01595	-0.23	0.00255
CNTNAP4	Q9C0A0					-0.2	0.02035
CNTNAP5	Q8WYK1			-0.13	0.0131	-0.19	0.00804
COCH	O43405
COL12A1	Q99715
COL14A1	Q05707							x
COL15A1	P39059	0.07	0.0422	0.08	0.04838	0.12	0.03562
COL18A1	P39060							x
COL1A1	P02452							x
COL1A2	P08123							x
COL28A1	Q2UY09
COL3A1	P02461							x
COL4A1	P02462					-0.19	0.04358	x
COL4A2	P08572
COL5A1	P20908							x
COL6A1	P12109							x
COL6A2	P12110							x
COL6A3	P12111
COLEC12	Q5KU26			-0.09	0.04779	-0.13	0.03609	x
COMP	P49747	-0.09	0.03897
COTL1	Q14019
CP	P00450			0.12	0.00106	0.14	0.00486	x
CPAMD8	Q8IZJ3
CPB1	P15086					-0.19	0.02027
CPB2	Q96IY4			0.14	0.00089
CPD	O75976			-0.12	0.03917
CPE	P16870
CPM	P14384
CPN1	P15169	-0.1	0.04779
CPN2	P22792
CPQ	Q9Y646							x
CPVL	Q9H3G5	0.12	0.0033					x
CPXM2	Q8N436			0.16	0.00523			x
CRABP1	P29762
CRB2	Q5IJ48							x
CRELD1	Q96HD1			-0.15	0.02559	-0.29	0.00278
CRHBP	P24387					0.41	0.0004
CRISP3	P54108
CRISPLD1	Q9H336							x
CRTAC1	Q9NQ79			-0.22	2e-05	-0.21	0.00263
CRYM	Q14894
CSF1	P09603
CSF1R	P07333							x
CSF2RA	P15509							x
CSPG4	Q6UVK1
CSPG5	O95196	-0.12	0.01552	-0.23	0.00047	-0.31	0.00027	x
CST3	P01034			-0.21	0.00011	-0.16	0.0343
CST6	Q15828					-0.2	0.00272
CSTA	P01040
CSTB	P04080			0.11	0.03131			x
CTBS	Q01459	0.09	0.00372					x
CTGF	P29279							x
CTHRC1	Q96CG8							x
CTSA	P10619							x
CTSB	P07858
CTSC	P53634							x
CTSD	P07339	0.18	0.0002	0.12	0.04556			x
CTSF	Q9UBX1
CTSH	P09668
CTSK	P43235							x
CTSL	P07711							x
CTSL3P	Q5NE16							x
CTSO	P43234							x
CTSS	P25774							x
CTSV	O60911
CTSZ	Q9UBR2							x
CUTA	O60888			-0.13	0.02241	-0.16	0.04874	x
CXADR	P78310			-0.12	0.03791			x
CXCL12	P48061			-0.22	0.00012			x
CXCL16	Q9H2A7							x
CXorf36	Q9H7Y0			-0.11	0.03123
CYCS	P99999			-0.14	0.01518	-0.2	0.01125
CYTL1	Q9NRR1
DAG1	Q14118			-0.14	0.00259			x
DBI	P07108			-0.12	0.02643
DCC	P43146	-0.09	0.04892	-0.23	0.00012	-0.27	0.00142
DCD	P81605	0.32	0.02041
DCN	P07585	0.1	0.01723					x
DDAH1	O94760
DDB1	Q16531							x
DDR1	Q08345
DEFA1	P59665
DEFA3	P59666							x
DES	P17661
DGCR2	P98153					-0.2	0.01496
DKK3	Q9UBP4			-0.26	0.0001
DLD	P09622	-0.09	0.04101	-0.14	0.00941	-0.28	0.00072	x
DLK2	Q6UY11	-0.09	0.02738	-0.14	0.01692	-0.2	0.00632
DLST	P36957							x
DMKN	Q6E0U4							x
DMXL2	Q8TDJ6					0.28	0.04044
DNAAF1	Q8NEP3			0.22	0.00399			x
DNAJC3	Q13217							x
DNASE2	O00115
DNER	Q8NFT8			-0.12	0.01299	-0.2	0.00355	x
DOCK10	Q96BY6
DPP10	Q8N608					-0.26	0.00697
DPP6	P42658					-0.15	0.03884
DPP7	Q9UHL4							x
DPT	Q07507
DRAXIN	Q8NBI3
DSC2	Q02487					-0.1	0.04481	x
DSC3	Q14574
DSG2	Q14126
DTD1	Q8TEA8
ECM1	Q16610			-0.11	0.01422
ECM2	O94769			-0.1	0.00712			x
EDN3	P14138
EFCAB14	O75071	-0.09	0.02649	-0.18	0.00031	-0.15	0.02814
EFEMP1	Q12805			-0.09	0.04601			x
EFEMP2	O95967							x
EFNA1	P20827
EFNA3	P52797					-0.27	0.00433
EFNB1	P98172							x
EFNB2	P52799	-0.09	0.04747	-0.16	0.00373	-0.26	0.00082
EFNB3	Q15768
EGFR	P00533
EIF4G3	O43432					0.33	0.00084	x
ELN	P15502							x
EMILIN1	Q9Y6C2
EMILIN2	Q9BXX0
EMILIN3	Q9NT22
ENDOD1	O94919			-0.11	0.01838	-0.16	0.0141
ENO1	P06733
ENO2	P09104			-0.11	0.03926	-0.15	0.04061
ENPP2	Q13822	0.18	3e-05	0.14	0.00907			x
ENPP4	Q9Y6X5
ENPP5	Q9UJA9
ENPP6	Q6UWR7
EPDR1	Q9UM22
EPHA10	Q5JZY3			-0.16	0.00443	-0.19	0.01537
EPHA4	P54764			-0.28	1e-05	-0.32	0.00026
EPHA5	P54756			-0.21	0.00053	-0.3	0.00027
EPHA7	Q15375			-0.08	0.04273	-0.15	0.01167
EPHB2	P29323
EPHB6	O15197			-0.19	0.00189	-0.32	0.00014
ERAP1	Q9NZ08							x
ERBB4	Q15303			-0.13	0.03448
ERP44	Q9BS26
ESAM	Q96AP7			-0.1	0.03713	-0.22	0.00137
EXOC3L4	Q17RC7	0.21	0.01812
EXT1	Q16394							x
EXT2	Q93063							x
EXTL2	Q9UBQ6			-0.18	0.00087	-0.24	0.00106
F10	P00742
F11	P03951
F12	P00748
F13A1	P00488							x
F13B	P05160			0.11	0.03088
F2	P00734			0.1	0.02859	0.19	0.00236
F5	P12259	0.16	0.00013					x
F9	P00740					0.13	0.02414
FABP3	P05413	-0.11	0.02485
FABP5	Q01469					-0.31	0.04448	x
FAIM2	Q9BWQ8			-0.17	0.02824	-0.27	0.00218
FAM171A1	Q5VUB5
FAM174A	Q8TBP5			-0.2	0.01296	-0.28	0.02149
FAM198B	Q6UWH4					-0.2	0.00252
FAM19A2	Q8N3H0
FAM19A5	Q7Z5A7			-0.15	0.00683	-0.19	0.00706
FAM20C	Q8IXL6
FAM234B	A2RU67
FAM3C	Q92520	-0.1	0.04737	-0.28	0	-0.25	0.00277
FAM69C	Q0P6D2					-0.15	0.01312
FAP	Q12884
FAT2	Q9NYQ8			-0.12	0.03459	-0.27	0.00062
FBLN1	P23142	0.07	0.03532					x
FBLN2	P98095							x
FBLN5	Q9UBX5							x
FBLN7	Q53RD9	-0.09	0.04336	-0.18	0.00159	-0.24	0.0028
FBN1	P35555							x
FCGBP	Q9Y6R7							x
FCGR2A	P12318							x
FCGR2C	P31995
FCGR3A	P08637							x
FCGR3B	O75015
FCN3	O75636	-0.19	0.02483					x
FETUB	Q9UGM5			0.17	0.00077	0.17	0.01299
FGA	P02671							x
FGB	P02675
FGFR1	P11362			-0.21	0.00018	-0.21	0.00591
FGFR2	P21802					-0.16	0.02412	x
FGFR3	P22607	-0.07	0.04823	-0.1	0.02471	-0.13	0.03057
FGG	P02679			-0.2	0.01757
FGL2	Q14314			-0.13	0.02039
FITM1	A5D6W6
FKBP1A	P62942
FLNA	P21333							x
FMOD	Q06828	0.08	0.02699					x
FN1	P02751			-0.15	0.00045	-0.15	0.00967	x
FOLR1	P15328	0.16	0.0002	0.14	0.00641			x
FOLR2	P14207	-0.09	0.03453			-0.15	0.0316
FRMPD1	Q5SYB0
FRRS1L	Q9P0K9			-0.22	0.00878	-0.34	0.00404
FRZB	Q92765							x
FSCN1	Q16658
FSTL1	Q12841	0.08	0.03018					x
FSTL3	O95633
FSTL4	Q6MZW2			-0.17	0.00818	-0.19	0.03883
FSTL5	Q8N475			-0.11	0.03523	-0.16	0.02954
FTH1	P02794
FUCA1	P04066							x
FUCA2	Q9BTY2							x
FURIN	P09958	-0.12	0.02582	-0.21	0.00174	-0.23	0.01298
FUT11	Q495W5
GAA	P10253							x
GABARAPL2	P60520	-0.09	0.02997			-0.16	0.02796
GALNS	P34059							x
GALNT1	Q10472							x
GALNT10	Q86SR1							x
GALNT13	Q8IUC8					-0.19	0.00811
GALNT15	Q8N3T1
GALNT16	Q8N428
GALNT17	Q6IS24
GALNT18	Q6P9A2
GALNT2	Q10471							x
GALNT6	Q8NCL4	-0.12	0.01187
GALNT7	Q86SF2					-0.11	0.03475
GANAB	Q14697			-0.13	0.00234	-0.21	0.00028	x
GAP43	P17677
GAPDH	P04406			-0.21	0.01206
GAPDHS	O14556			-0.35	0.00374
GAS6	Q14393			-0.07	0.04376			x
GBA	P04062
GC	P02774			0.13	0.00271	0.16	0.00822
GDA	Q9Y2T3			-0.18	0.0047
GDF11	O95390			-0.13	0.00947	-0.15	0.02161
GDI1	P31150
GDI2	P50395			0.13	0.04058
GFRA2	O00451	-0.14	0.01095	-0.35	0	-0.32	0.00046
GFRA3	O60609
GGCT	O75223					-0.16	0.02183
GGH	Q92820
GINM1	Q9NU53							x
GLDN	Q6ZMI3
GLG1	Q92896
GLO1	Q04760							x
GLOD4	Q9HC38
GLRX	P35754					-0.15	0.03544
GM2A	P17900			-0.22	8e-05
GMFB	P60983
GMFG	O60234	-0.08	0.04264
GNAS	O95467
GNPTG	Q9UJJ9
GNRH1	P01148
GNS	P15586	0.09	0.01083	0.16	0.0004			x
GOLIM4	O00461
GOLM1	Q8NBJ4			-0.09	0.0309			x
GOT1	P17174			-0.12	0.01991	-0.16	0.02269
GOT2	P00505					-0.15	0.022	x
GPC1	P35052
GPC4	O75487
GPI	P06744
GPLD1	P80108	-0.07	0.01823
GPNMB	Q14956							x
GPR158	Q5T848			-0.2	0.0016	-0.25	0.00373
GPR37	O15354			-0.11	0.02271
GPR37L1	O60883
GPX3	P22352							x
GRB2	P62993					-0.18	0.01304
GRIA2	P42262					-0.16	0.02615
GRIA4	P48058			-0.22	0.00051	-0.26	0.00375
GRN	P28799
GSN	P06396			-0.09	0.01442
GSS	P48637
GSTO1	P78417
GSTP1	P09211							x
GZMH	P20718							x
HABP2	Q14520			0.1	0.01505
HAPLN2	Q9GZV7
HAPLN4	Q86UW8
HAVCR2	Q8TDQ0			-0.12	0.01457
HBA1	P69905			0.79	0.02955	-1.22	0.01618	x
HBB	P68871			0.7	0.0384	-1.29	0.00663
HBD	P02042			0.64	0.03672	-1.1	0.01069
HBZ	P02008							x
HDHD2	Q9H0R4
HEG1	Q9ULI3					-0.2	0.00528	x
HEPACAM	Q14CZ8
HEXA	P06865							x
HEXB	P07686							x
HGFAC	Q04756			0.12	0.00864
HK1	P19367
HLA-A.P01891	P01891
HLA-A.P10314	P10314
HLA-A.P16189	P16189
HLA-A.P16190	P16190
HLA-A.P18462	P18462
HLA-A.P30450	P30450
HLA-A.P30453	P30453
HLA-A.P30456	P30456
HLA-A.P30457	P30457
HLA-A.P30459	P30459
HLA-A.P30512	P30512
HLA-A.Q09160	Q09160			-0.22	0.02558
HLA-C.P04222	P04222			-0.16	0.03063
HLA-C.P10321	P10321
HLA-C.P30499	P30499
HLA-C.P30501	P30501
HLA-C.P30505	P30505
HLA-C.Q07000	Q07000
HLA-C.Q29865	Q29865
HLA-C.Q29963	Q29963
HLA-C.Q9TNN7	Q9TNN7
HLA-DRA	P01903							x
HLA-G	P17693							x
HLA-H	P01893
HP	P00738
HPR	P00739
HPRT1	P00492					-0.17	0.03086
HPX	P02790			0.15	1e-05	0.13	0.0045
HRG	P04196
HS6ST1	O60243
HS6ST2	Q96MM7	-0.11	0.04017	-0.25	0.00085	-0.23	0.00858
HS6ST3	Q8IZP7	-0.13	0.0074	-0.29	0	-0.32	8e-05
HSP90B1	P14625							x
HSP90B2P	Q58FF3
HSPA13	P48723
HSPA1A	P0DMV8
HSPA2	P54652
HSPA5	P11021					-0.15	0.00537	x
HSPA8	P11142
HSPA9	P38646					-0.16	0.04555	x
HSPB1	P04792							x
HSPE1	P61604					-0.19	0.02511	x
HSPG2	P98160
HTRA1	Q92743
HYAL1	Q12794			0.16	0.01859			x
HYI	Q5T013			0.14	0.02755	0.21	0.00221
HYOU1	Q9Y4L1					-0.14	0.02012
ICAM1	P05362	-0.12	0.04836					x
ICAM2	P13598
ICAM5	Q9UMF0			-0.13	0.01276	-0.24	0.00085
ICOSLG	O75144			-0.12	0.02442	-0.25	0.00089
IDS	P22304					-0.15	0.03948
IFI30	P13284	0.15	0.01572					x
IFNAR1	P17181
IFNAR2	P48551					-0.21	0.00482
IGF2	P01344	0.06	0.04239					x
IGF2R	P11717			0.11	0.03457			x
IGFALS	P35858			0.16	0.00018			x
IGFBP2	P18065							x
IGFBP3	P17936
IGFBP4	P22692							x
IGFBP5	P24593							x
IGFBP6	P24592					0.14	0.0122
IGFBP7	Q16270	0.17	0.00045	0.12	0.03412			x
IGHA1	P01876			0.3	0.00098
IGHD	P01880
IGHG1	P01857
IGHG2	P01859	0.13	0.04002					x
IGHG3	P01860
IGHG4	P01861					0.42	0.03833	x
IGHM	P01871					-0.39	0.04955
IGHV1-2	P23083
IGHV1-24	A0A0C4DH33
IGHV1-3	A0A0C4DH29
IGHV1-46	P01743			0.16	0.01649	0.18	0.04813
IGHV1-58	A0A0C4DH39
IGHV1-69	P01742
IGHV1-69-2	A0A0G2JMI3
IGHV2-70	P01814			0.3	0.00356
IGHV2-70D	A0A0C4DH43
IGHV3-13	P01766
IGHV3-15	A0A0B4J1V0
IGHV3-30	P01768
IGHV3-43	A0A0B4J1X8
IGHV3-43D	P0DP04
IGHV3-49	A0A0A0MS15
IGHV3-64D	A0A0J9YX35
IGHV3-7	P01780
IGHV3-72	A0A0B4J1Y9			0.18	0.02409
IGHV3-74	A0A0B4J1X5
IGHV3-9	P01782
IGHV4-28	A0A0C4DH34
IGHV4-30-2	A0A087WSY4
IGHV4-30-4	P0DP06
IGHV4-31	P0DP07
IGHV4-34	P06331
IGHV4-38-2	P0DP08
IGHV4-39	P01824
IGHV4-4	A0A075B6R2			0.24	0.03468
IGHV4-59	P01825
IGHV4-61	A0A0C4DH41
IGHV5-10-1	A0A0J9YXX1
IGHV5-51	A0A0C4DH38
IGHV6-1	A0A0B4J1U7
IGKC	P01834			0.12	0.02892
IGKV1-12	A0A0C4DH73
IGKV1-13	P0DP09
IGKV1-17	P01599
IGKV1-27	A0A075B6S5
IGKV1-33	P01594
IGKV1-39	P01597
IGKV1-5	P01602
IGKV1-6	A0A0C4DH72
IGKV1-8	A0A0C4DH67
IGKV1-9	A0A0C4DH69
IGKV1D-12	P01611
IGKV2-24	A0A0C4DH68
IGKV2-29	A2NJV5
IGKV2D-26	A0A0A0MRZ7
IGKV2D-29	A0A075B6S2
IGKV2D-30	A0A075B6S6
IGKV3-11	P04433
IGKV3-15	P01624
IGKV3-20	P01619
IGKV3D-11	A0A0A0MRZ8
IGKV3D-15	A0A087WSY6
IGKV3D-20	A0A0C4DH25
IGKV3D-7	A0A0C4DH55
IGKV4-1	P06312
IGLC1	P0CG04			0.19	0.02684
IGLC2	P0DOY2
IGLC3	P0DOY3
IGLC7	A0M8Q6
IGLL1	P15814			0.15	0.02803
IGLL5	B9A064			0.2	0.01828
IGLON5	A6NGN9					-0.2	0.00174
IGLV1-36	A0A0B4J1U3
IGLV1-44	P01699
IGLV1-47	P01700
IGLV1-51	P01701
IGLV2-11	P01706
IGLV2-8	P01709
IGLV3-1	P01715
IGLV3-10	A0A075B6K4
IGLV3-12	A0A075B6K2
IGLV3-16	A0A075B6K0
IGLV3-19	P01714
IGLV3-27	P01718
IGLV3-9	A0A075B6K5
IGLV4-69	A0A075B6H9
IGLV7-46	A0A075B6I9			0.2	0.02858
IGLV8-61	A0A075B6I0			0.48	0.00053
IGLV9-49	A0A0B4J1Y8
IGSF1	Q8N6C5
IGSF21	Q96ID5			-0.12	0.02197	-0.19	0.00634
IGSF8	Q969P0			-0.13	0.0048
IL18BP	O95998
IL1RAP	Q9NPH3			0.12	0.01259			x
IL1RAPL1	Q9NZN1
IL6ST	P40189			-0.13	0.00408	-0.16	0.01229
IMPA1	P29218					-0.11	0.03121
IMPAD1	Q9NX62	-0.1	0.02063	-0.3	0	-0.26	0.00081
ING2	Q9H160			0.25	0.00087	0.2	0.0132
INPP5D	Q92835
ISLR	O14498			-0.11	0.00078
ISLR2	Q6UXK2			-0.19	0.00023	-0.15	0.04942
ITGA7	Q13683							x
ITGBL1	O95965
ITIH1	P19827			0.13	0.04413			x
ITIH2	P19823							x
ITIH3	Q06033			0.15	0.0084	0.16	0.04297	x
ITIH4	Q14624			0.11	0.02701
ITIH5	Q86UX2							x
ITM2B	Q9Y287							x
ITM2C	Q9NQX7
JAG1	P78504					-0.24	0.00845	x
JAM2	P57087
JAM3	Q9BX67							x
JCHAIN	P01591							x
KCTD12	Q96CX2			0.09	0.02157
KDM2A	Q9Y2K7					-0.2	0.00098	x
KIAA0319	Q5VV43
KIAA0319L	Q8IZA0	-0.11	0.01025					x
KIAA1549L	Q6ZVL6			-0.23	0.00106	-0.27	0.00201
KIT	P10721					-0.2	0.00192
KITLG	P21583					0.21	0.02606
KLK11	Q9UBX7	0.18	0.00023
KLK6	Q92876
KLK7	P49862
KLKB1	P03952			0.1	0.02615
KNG1	P01042
KRT1	P04264
KRT10	P13645	0.38	0.03379					x
KRT12	Q99456	0.59	0.03559
KRT14	P02533
KRT16	P08779
KRT18	P05783	0.64	0.01495					x
KRT2	P35908
KRT222	Q8N1A0
KRT24	Q2M2I5	0.46	0.0029
KRT26	Q7Z3Y9
KRT5	P13647							x
KRT6B	P04259
KRT9	P35527
L1CAM	P32004			-0.12	0.00994	-0.16	0.01515
LAIR1	Q6GTX8
LAIR2	Q6ISS4
LAMA2	P24043							x
LAMA4	Q16363
LAMA5	O15230
LAMB1	P07942							x
LAMB2	P55268							x
LAMC1	P11047							x
LAMP1	P11279
LAMP2	P13473			-0.13	0.03459
LBP	P18428			0.18	0.00565
LCAT	P04180			-0.23	7e-05	-0.22	0.00551	x
LCN2	P80188
LCP1	P13796			0.06	0.02403
LDHA	P00338			-0.15	0.00104	-0.19	0.00258
LDHAL6A	Q6ZMR3	-0.1	0.02715	-0.23	0.00049	-0.24	0.00086
LDHB	P07195			-0.16	0.00037	-0.16	0.01304
LDHC	P07864	-0.1	0.02715	-0.23	0.00049	-0.24	0.00086
LFNG	Q8NES3
LGALS1	P09382			-0.08	0.03531
LGALS3	P17931
LGALS3BP	Q08380
LGI1	O95970			0.15	0.01069			x
LGMN	Q99538	0.13	0.02809	0.17	0.02054			x
LILRA2	Q8N149
LINGO1	Q96FE5					-0.21	0.01536
LIPA	P38571					0.23	0.03228
LMAN1	P49257					-0.13	0.02367	x
LMAN2	Q12907			-0.11	0.01258	-0.14	0.01666
LRG1	P02750			0.18	0.0004			x
LRP1	Q07954
LRP11	Q86VZ4					-0.16	0.00574
LRP1B	Q9NZR2
LRP8	Q14114
LRRC4	Q9HBW1					-0.17	0.03503
LRRC4B	Q9NT99			-0.11	0.04922	-0.16	0.03578
LRRN1	Q6UXK5			-0.15	0.00659
LRRTM2	O43300					-0.14	0.02866
LRTM2	Q8N967
LSAMP	Q13449			-0.21	0.00015	-0.21	0.00674
LSR	Q86X29							x
LTBP1	Q14766							x
LTBP2	Q14767							x
LTBP4	Q8N2S1
LTF	P02788	0.27	0.00388	0.43	0.00024
LUM	P51884							x
LY6H	O94772	-0.13	0.01726	-0.34	0	-0.29	0.00136
LYNX1	P0DP58			-0.23	0.00044	-0.27	0.00339
LYVE1	Q9Y5Y7	-0.07	0.04807	-0.13	0.00358	-0.14	0.01679	x
LYZ	P61626
MAG	P20916
MAN1A1	P33908			-0.17	7e-05	-0.15	0.01291
MAN1A2	O60476					-0.33	0.00015	x
MAN1B1	Q9UKM7			-0.11	0.03434			x
MAN1C1	Q9NR34							x
MAN2A1	Q16706
MAN2A2	P49641	-0.09	0.0193	-0.19	6e-05	-0.22	0.00117
MAN2B1	O00754							x
MAN2B2	Q9Y2E5							x
MANBA	O00462
MANEAL	Q5VSG8			-0.15	0.00417	-0.22	0.00188
MANSC1	Q9H8J5			-0.2	0.0001	-0.23	0.00123
MAPT	P10636
MARCKS	P29966			-0.12	0.01168
MASP1	P48740			0.08	0.033
MATN2	O00339			0.15	0.0006	0.14	0.03123	x
MB	P02144
MCAM	P43121			-0.13	0.0257	-0.19	0.01784
MDGA1	Q8NFP4
MDGA2	Q7Z553					-0.16	0.03591
MDH1	P40925
MDH2	P40926
MDK	P21741			-0.14	0.03833
MDN1	Q9NU22
MEGF10	Q96KG7			-0.11	0.01319	-0.2	0.00192
MEGF8	Q7Z7M0			-0.14	0.00523
MEGF9	Q9H1U4	-0.06	0.0486			-0.14	0.00644
MELTF	P08582
MENT	Q9BUN1
MERTK	Q12866							x
METRN	Q9UJH8							x
METRNL	Q641Q3							x
METTL18	O95568
MFAP4	P55083			0.15	0.02488			x
MFGE8	Q08431			-0.21	7e-05	-0.2	0.0073
MFRP	Q9BY79	0.1	0.01593	0.19	6e-05			x
MGAT1	P26572			-0.1	0.01522
MGAT2	Q10469			-0.16	0.00026	-0.14	0.0211	x
MGAT3	Q09327
MGAT5	Q09328			-0.14	0.00148
MGP	P08493							x
MIA	Q16674			0.11	0.04887	0.15	0.035	x
MIA3	Q5JRA6
MIF	P14174
MINPP1	Q9UNW1			-0.12	0.00042			x
MLEC	Q14165					-0.13	0.02392	x
MMP11	P24347
MMP14	P50281							x
MMP17	Q9ULZ9	-0.13	0.0122	-0.16	0.01085	-0.23	0.00908
MMP2	P08253
MMRN2	Q9H8L6			-0.09	0.02755	-0.12	0.02782
MOG	Q16653
MPZ	P25189	0.11	0.0398
MRC1	P22897							x
MRC2	Q9UBG0					-0.12	0.03696	x
MSLN	Q13421					-0.32	0.00091
MSN	P26038							x
MST1	P26927			0.15	0.01678
MST1L	Q2TV78					0.17	0.04297
MSTN	O14793					-0.16	0.00314
MT1A	P04731			-0.3	0.00104
MT1B	P07438			-0.22	0.04667
MT1E	P04732
MT1F	P04733			-0.22	0.04667
MT1G	P13640			-0.3	0.00104
MT1H	P80294			-0.3	0.00104
MT1L	Q93083			-0.22	0.04667
MT1X	P80297			-0.3	0.00104
MT2A	P02795			-0.3	0.00104
MT3	P25713			-0.18	0.00118	-0.18	0.02067
MXRA7	P84157							x
MXRA8	Q9BRK3							x
MYDGF	Q969H8					-0.17	0.02878
MYOC	Q99972
NAGA	P17050							x
NAGLU	P54802							x
NAXE	Q8NCW5					-0.2	0.00243
NBL1	P41271			-0.19	0.00045
NCAM1	P13591			-0.2	0.00035	-0.19	0.0134
NCAM2	O15394			-0.13	0.01897	-0.17	0.02647
NCAN	O14594			-0.21	0.00071	-0.23	0.00617
NCMAP	Q5T1S8	0.12	0.03306
NCSTN	Q92542							x
NDRG2	Q9UN36
NDRG4	Q9ULP0	-0.09	0.02495	-0.21	5e-05	-0.22	0.0013
NDST1	P52848			0.35	3e-05
NECTIN1	Q15223	-0.09	0.04465	-0.21	0.00011	-0.15	0.03589
NEDD8	Q15843
NEFL	P07196			0.22	0.03635	0.34	0.02213
NEGR1	Q7Z3B1			-0.21	0.00074	-0.28	0.00128
NELL1	Q92832	-0.15	0.00708	-0.15	0.0154	-0.25	0.01704
NELL2	Q99435			-0.3	1e-05	-0.28	0.00241
NENF	Q9UMX5					-0.12	0.02934
NEO1	Q92859			-0.15	0.00353	-0.2	0.00477
NEU1	Q99519	0.09	0.0464					x
NFASC	O94856			-0.15	0.00593	-0.17	0.02125
NGFR	P08138	-0.09	0.01692
NID1	P14543							x
NID2	Q14112			0.09	0.00971			x
NLGN1	Q8N2Q7					-0.16	0.01199
NLGN2	Q8NFZ4					-0.18	0.0025
NLGN4X	Q8N0W4
NOTCH2	Q04721					-0.15	0.00835	x
NOTCH3	Q9UM47			0.08	0.04878
NOV	P48745
NPC2	P61916							x
NPDC1	Q9NQX5					-0.4	0.00427
NPEPPS	P55786							x
NPEPPSL1	A6NEC2
NPM1	P06748					-0.23	0.0305	x
NPPC	P23582			-0.14	0.00767	-0.16	0.03076
NPTN	Q9Y639					-0.2	0.00919
NPTX1	Q15818			-0.25	0.00023	-0.27	0.00461
NPTX2	P47972			-0.33	0	-0.38	6e-05
NPTXR	O95502			-0.38	0	-0.36	0.00031
NPY	P01303			-0.33	2e-05
NQO2	P16083			0.17	0.01948			x
NRCAM	Q92823			-0.26	5e-05	-0.28	0.00206
NRGN	Q92686
NRN1	Q9NPD7	-0.09	0.04544	-0.16	0.00373	-0.23	0.00178
NRP1	O14786	-0.06	0.03478			-0.12	0.00937
NRP2	O60462
NRXN1	Q9ULB1					-0.24	0.00322
NRXN2	Q9P2S2			-0.22	6e-05	-0.23	0.00178
NRXN2.P58401	P58401			-0.22	0.0054	-0.27	0.00139
NRXN3	Q9Y4C0			-0.23	0.00036	-0.25	0.00545
NSF	P46459					-0.27	0.01083
NSG1	P42857					-0.18	0.01392
NTM	Q9P121			-0.18	0.00148	-0.25	0.00193
NTNG1	Q9Y2I2					-0.21	0.00286
NTRK2	Q16620					-0.31	0.00088
NTRK3	Q16288			-0.09	0.03495	-0.2	0.00049
NUCB1	Q02818							x
NUCB2	P80303	0.11	0.00121	0.08	0.04815			x
NUTF2	P61970
NXPH1	P58417			-0.15	0.02491	-0.23	0.01323
NXPH4	O95158			-0.13	0.03479	-0.23	0.00445
OAF	Q86UD1
OGN	P20774			-0.14	0.00145			x
OLFM1	Q99784			-0.1	0.02723	-0.14	0.01693
OLFM2	O95897
OLFML2A	Q68BL7							x
OLFML3	Q9NRN5							x
OMD	Q99983							x
OMG	P23515			-0.17	0.00618	-0.22	0.01027
OPCML	Q14982	-0.1	0.04991	-0.21	0.00047	-0.33	8e-05
OPTN	Q96CV9
ORM1	P02763
ORM2	P19652			0.17	0.00309
OXT	P01178							x
P0DOX2	P0DOX2			0.2	0.01136
P0DOX3	P0DOX3
P0DOX5	P0DOX5
P0DOX7	P0DOX7			0.17	0.0017
P0DOX8	P0DOX8			0.19	0.02348
P4HB	P07237							x
PALM	O75781
PAM	P19021	-0.09	0.03774	-0.26	0	-0.26	0.00081
PAMR1	Q6UXH9
PAPLN	O95428							x
PARK7	Q99497			-0.12	0.00852	-0.17	0.00915	x
PBXIP1	Q96AQ6			-0.12	0.01645			x
PCDH1	Q08174			-0.14	0.00466	-0.2	0.00373
PCDH10	Q9P2E7					-0.16	0.00709
PCDH17	O14917					-0.18	0.00672
PCDH7	O60245					-0.12	0.02672
PCDH8	O95206
PCDH9	Q9HC56					-0.19	0.00564
PCDHAC2	Q9Y5I4			-0.18	0.00026	-0.22	0.00157
PCDHGC3	Q9UN70
PCDHGC5	Q9Y5F6	-0.1	0.01267	-0.19	5e-05	-0.19	0.00294
PCMT1	P22061			-0.17	0.0007	-0.21	0.00281
PCOLCE	Q15113			-0.09	0.0292
PCSK1	P29120	-0.12	0.02694	-0.36	0	-0.38	6e-05
PCSK1N	Q9UHG2			-0.28	1e-05
PCSK2	P16519					-0.19	0.01168
PCSK6	P29122
PCYOX1	Q9UHG3							x
PDGFA	P04085	-0.08	0.03161	-0.13	0.00792	-0.15	0.01852	x
PDGFB	P01127			-0.15	0.00183	-0.22	0.00113
PDGFD	Q9GZP0							x
PDGFRB	P09619							x
PDIA3	P30101					-0.09	0.04962	x
PDIA4	P13667							x
PDIA6	Q15084							x
PDYN	P01213			-0.13	0.0202	-0.13	0.04915
PEBP1	P30086
PEBP4	Q96S96
PENK	P01210			-0.15	0.00722
PEPD	P12955							x
PFN1	P07737
PGAM1	P18669
PGAM4	Q8N0Y7
PGK1	P00558
PGK2	P07205
PGLS	O95336							x
PGLYRP2	Q96PD5
PGM1	P36871			-0.11	0.00881			x
PGRMC1	O00264
PGRMC2	O15173							x
PHLDB3	Q6NSJ2			-0.14	0.02212	-0.16	0.01355	x
PI16	Q6UXB8
PIANP	Q8IYJ0			-0.17	0.00276
PIGR	P01833
PIK3IP1	Q96FE7			-0.19	0.00032	-0.15	0.04521
PILRA	Q9UKJ1
PITHD1	Q9GZP4
PKM	P14618			-0.18	0.00047			x
PLA2G15	Q8NCC3
PLBD2	Q8NHP8
PLD3	Q8IV08
PLD4	Q96BZ4
PLD5	Q8N7P1			-0.16	0.02245	-0.24	0.01605	x
PLEKHB1	Q9UF11			-0.09	0.04026
PLG	P00747			0.11	0.019	0.14	0.02784	x
PLGLA	Q15195
PLGLB1	Q02325			0.13	0.03639	0.15	0.0205
PLOD1	Q02809			0.1	0.02926			x
PLOD3	O60568			0.09	0.02084			x
PLS1	Q14651							x
PLTP	P55058			-0.15	0.00095			x
PLXDC1	Q8IUK5
PLXDC2	Q6UX71
PLXNA1	Q9UIW2	-0.12	0.03516			-0.25	0.02792
PLXNA2	O75051
PLXNB1	O43157							x
PLXNB2	O15031							x
PLXNB3	Q9ULL4
PNOC	Q13519	-0.11	0.03883	-0.39	0	-0.3	0.00164
PODXL2	Q9NZ53			-0.14	0.00833	-0.22	0.00372
POMGNT1	Q8WZA1	-0.06	0.04205	-0.12	0.0021	-0.11	0.03444	x
PON1	P27169
PON3	Q15166
POSTN	Q15063
POTEE	Q6S8J3
POTEF	A5A3E0
POTEI	P0CG38
POTEKP	Q9BYX7
PPIA	P62937
PPIAL4A	Q9Y536
PPIAL4C	A0A0B4J2A2
PPIAL4D	F5H284
PPIAL4E	A0A075B759
PPIAL4G	P0DN37
PPIB	P23284							x
PPIC	P45877							x
PPP5C	P53041
PPT1	P50897
PRAP1	Q96NZ9			0.14	0.02049			x
PRCP	P42785							x
PRDX1	Q06830
PRDX2	P32119					-0.37	0.01971
PRDX4	Q13162							x
PRDX6	P30041
PRELP	P51888							x
PREP	P48147			0.12	0.03595
PRG4	Q92954					0.23	0.00395
PRKAR1A	P10644
PRKCSH	P14314			-0.13	0.00451	-0.16	0.015	x
PRNP	P04156			-0.21	0.00063	-0.24	0.00422
PROC	P04070
PROCR	Q9UNN8							x
PROS1	P07225	0.06	0.00772			0.11	0.00784	x
PROZ	P22891
PRRG1	O14668					-0.29	0.00342
PRRT2	Q7Z6L0	-0.1	0.0376	-0.12	0.04398	-0.21	0.00795
PRRT3	Q5FWE3	-0.09	0.02518	-0.16	0.00211	-0.23	0.00122
PRSS1	P07477	0.15	0.00624
PRSS2	P07478					0.28	0.00126
PRSS23	O95084			-0.13	0.00978
PRSS3P2	Q8NHM4	0.11	0.04793			0.29	0.00087
PSAP	P07602			-0.12	0.03444			x
PSAT1	Q9Y617
PTGDS	P41222
PTN	P21246
PTPRD	P23468			-0.09	0.01816	-0.13	0.02174
PTPRF	P10586			-0.1	0.01745	-0.14	0.01659
PTPRG	P23470			-0.12	0.02027	-0.19	0.00701	x
PTPRJ	Q12913							x
PTPRK	Q15262
PTPRM	P28827							x
PTPRN	Q16849	-0.13	0.00474	-0.29	0	-0.29	0.00022
PTPRN2	Q92932	-0.1	0.01163	-0.17	0.0005	-0.25	0.00034
PTPRR	Q15256					-0.19	0.00791
PTPRS	Q13332			-0.13	0.00439	-0.16	0.00853
PTPRT	O14522
PTPRZ1	P23471
PVALB	P20472			-0.11	0.04076	-0.15	0.03747
PVR	P15151					-0.15	0.00994
PZP	P20742			0.42	0
QDPR	P09417					-0.14	0.04511
QPCT	Q16769
QSOX1	O00391							x
QSOX2	Q6ZRP7	-0.07	0.04062	-0.11	0.00935	-0.21	0.00026
RAB1A	P62820
RAB1B	Q9H0U4
RAB1C	Q92928
RAD23B	P54727					-0.17	0.01057
RARRES2	Q99969					0.13	0.02061	x
RBP3	P10745
RBP4	P02753
RCN1	Q15293							x
RCN2	Q14257
RECK	O95980	-0.08	0.02513
RELN	P78509					-0.18	0.037
RGMA	Q96B86
RGMB	Q6NW40	-0.11	0.03323	-0.2	0.00113	-0.28	0.00105
RIDA	P52758
RMDN3	Q96TC7	-0.13	0.02938
RNASE1	P07998					-0.17	0.01845
RNASE2	P10153			0.1	0.02595
RNASE4	P34096							x
RNASE6	Q93091							x
RNASET2	O00584							x
RNF13	O43567					-0.22	0.00335
ROBO1	Q9Y6N7
ROBO2	Q9HCK4
RPS27A	P62979					-0.17	0.03526
RTN1	Q16799
RTN4R	Q9BZR6
RTN4RL1	Q86UN2			-0.14	0.02923	-0.17	0.01457
RTN4RL2	Q86UN3			-0.14	0.01319	-0.25	0.00183
S100A1	P23297
S100A4	P26447	-0.26	0.02604			-0.46	0.02548	x
S100A6	P06703	-0.2	0.0164			-0.4	0.00321
S100A7	P31151			0.56	0.00486
S100B	P04271
S1PR1	P21453
SAA1	P0DJI8
SAA2	P0DJI9
SAA4	P35542
SBSN	Q6UWP8
SCG2	P13521			-0.34	0	-0.31	0.00055
SCG3	Q8WXD2			-0.33	0	-0.24	0.00544
SCG5	P05408			-0.21	0.00074	-0.17	0.04362	x
SCGB1A1	P11684
SCN3B	Q9NY72			-0.21	0.00991	-0.32	0.00088
SCN4B	Q8IWT1					-0.2	0.02011
SCRG1	O75711
SCUBE1	Q8IWY4
SCUBE2	Q9NQ36
SDF4	Q9BRK5							x
SELENBP1	Q13228			-0.19	0.00059	-0.26	0.00047	x
SELENOF	O60613
SELENOM	Q8WWX9
SELENOP	P49908			-0.12	0.00013
SELL	P14151			0.08	0.01489
SELPLG	Q14242	0.11	0.02855	0.13	0.0345
SEMA3A	Q14563
SEMA3B	Q13214	0.08	0.0065	0.08	0.02573
SEMA3C	Q99985
SEMA3F	Q13275
SEMA3G	Q9NS98			-0.1	0.01455	-0.16	0.00843
SEMA4B	Q9NPR2			-0.12	0.00367	-0.13	0.023
SEMA4C	Q9C0C4
SEMA4D	Q92854
SEMA6A	Q9H2E6
SEMA6B	Q9H3T3
SEMA6C	Q9H3T2					-0.19	0.01484
SEMA6D	Q8NFY4					-0.13	0.03441
SEMA7A	O75326					-0.22	0.02396
SERPINA1	P01009			0.14	0.00294	0.15	0.01962	x
SERPINA10	Q9UK55
SERPINA3	P01011			0.09	0.00699	0.13	0.00661	x
SERPINA4	P29622			0.15	0.00158
SERPINA5	P05154
SERPINA6	P08185			0.15	0.00027	0.15	0.00735
SERPINA7	P05543			0.18	6e-05	0.14	0.02745
SERPINB6	P35237							x
SERPINC1	P01008			0.12	0.00338	0.14	0.01453
SERPIND1	P05546
SERPINE2	P07093			-0.19	0.00252
SERPINF1	P36955	0.09	0.00725					x
SERPINF2	P08697					0.12	0.03533
SERPING1	P05155							x
SERPINI1	Q99574			-0.18	0.00404
SEZ6	Q53EL9			-0.13	0.00955	-0.19	0.00531
SEZ6L	Q9BYH1			-0.24	5e-05	-0.28	0.00056
SEZ6L2	Q6UXD5			-0.17	0.00067	-0.19	0.00522
SF3A1	Q15459
SFRP4	Q6FHJ7	0.07	0.02908
SGCE	O43556			-0.16	0.00094	-0.14	0.02859
SH3BGRL	O75368					-0.14	0.0177
SH3BGRL3	Q9H299
SHBG	P04278			0.14	0.01181			x
SHISA4	Q96DD7			-0.16	0.03104	-0.2	0.02874
SHISA5	Q8N114							x
SHISA6	Q6ZSJ9			-0.16	0.00588	-0.18	0.02991
SHISA8	B8ZZ34
SIAE	Q9HAT2	0.1	0.01944	0.12	0.02899
SIGLEC14	Q08ET2
SIGLEC5	O15389
SIL1	Q9H173							x
SIRPA	P78324			-0.32	0.0004
SIRPB1	Q5TFQ8			-0.21	0.01889	-0.22	0.01891
SIRPB1.O00241	O00241
SIRPG	Q9P1W8
SKP1	P63208
SLC34A3	Q8N130
SLC38A10	Q9HBR0							x
SLC39A10	Q9ULF5			-0.18	0.00706
SLC3A2	P08195					-0.1	0.0286
SLC5A5	Q92911	0.21	4e-05	0.27	5e-05			x
SLC6A1	P30531					0.28	0.04521
SLIT1	O75093	-0.16	0.00424	-0.25	0.00022	-0.28	0.00303
SLITRK1	Q96PX8	-0.13	0.02319	-0.33	0	-0.35	0.00026
SLITRK4	Q8IW52			-0.21	0.00173
SLITRK5	O94991	-0.11	0.02024			-0.19	0.01942
SLPI	P03973	0.08	0.04091			0.16	0.01283	x
SMOC1	Q9H4F8
SMPD1	P17405
SMPDL3A	Q92484
SMPDL3B	Q92485
SNCA	P37840
SNCG	O76070
SNED1	Q8TER0							x
SOD1	P00441			-0.19	0.00038	-0.16	0.04005	x
SOD2	P04179							x
SOD3	P08294	0.13	0.00317					x
SORCS1	Q8WY21					-0.13	0.02899
SORCS2	Q96PQ0			-0.16	0.00358
SORCS3	Q9UPU3	-0.09	0.02208	-0.2	2e-05	-0.22	0.00066
SORL1	Q92673
SORT1	Q99523			-0.09	0.03239
SPARC	P09486	0.08	0.02567
SPARCL1	Q14515			-0.17	0.00345	-0.17	0.03326
SPINK1	P00995			0.23	0.00029	0.22	0.00971
SPINK6	Q6UWN8
SPINT1	O43278
SPINT2	O43291			-0.18	0.00092	-0.17	0.02478	x
SPOCK1	Q08629
SPOCK2	Q92563
SPOCK3	Q9BQ16
SPON1	Q9HCB6			-0.09	0.04045
SPON2	Q9BUD6
SPP1	P10451
SQSTM1	Q13501
SRGN	P10124							x
SRPX	P78539	0.14	0.00076			0.24	0.00147
SSC5D	A1L4H1
SST	P61278			-0.2	0.02186	-0.3	0.00306
ST6GAL2	Q96JF0			-0.15	0.00179	-0.29	2e-05
ST6GALNAC1	Q9NSC7					-0.12	0.04421
ST8SIA3	O43173					-0.14	0.03543
ST8SIA5	O15466					-0.16	0.02126
STAB1	Q9NY15							x
STC2	O76061							x
STK31	Q9BXU1			-0.17	0.02886	-0.19	0.02412
STMN1	P16949
STMN2	Q93045
STMN4	Q9H169
STX12	Q86Y82
SULF2	Q8IWU5					-0.17	0.0064
SUN3	Q8TAQ9			0.1	0.00076
SUSD5	O60279					-0.19	0.00771	x
SYT1	P21579
SYT7	O43581
TAC1	P20366
TAC3	Q9UHF0			-0.19	0.00428
TAGLN	Q01995	-0.12	0.00984					x
TAGLN3	Q9UI15
TALDO1	P37837					-0.15	0.02696
TATDN1	Q6P1N9	-0.11	0.01292			-0.14	0.02934
TBCA	O75347
TCN2	P20062							x
TEX15	Q9BXT5	-0.09	0.04982	-0.16	0.01362	-0.18	0.00749
TF	P02787
TFPI	P10646			0.11	0.0385			x
TFRC	P02786
TGFBI	Q15582							x
TGFBR3	Q03167							x
TGM4	P49221
TGOLN2	O43493			-0.17	0.00168	-0.19	0.00886
THBS1	P07996							x
THBS2	P35442	0.07	0.03784
THBS4	P35443
THY1	P04216	-0.11	0.03744	-0.21	0.00073	-0.31	0.00043
TIE1	P35590
TIMP1	P01033
TIMP2	P16035	0.07	0.01803					x
TIMP4	Q99727
TK2	O00142
TKT	P29401
TMCC1	O94876					0.14	0.02692
TMED4	Q7Z7H5							x
TMED7	Q9Y3B3			-0.12	0.04688	-0.15	0.03375	x
TMEFF1	Q8IYR6
TMEM132A	Q24JP5			-0.16	0.00159	-0.18	0.01038
TMEM132B	Q14DG7					-0.16	0.04264
TMEM132C	Q8N3T6			-0.09	0.00803			x
TMEM132D	Q14C87	-0.1	0.02017			-0.19	0.00766
TMEM132E	Q6IEE7
TMEM25	Q86YD3			-0.13	0.02316	-0.2	0.02372
TMEM59L	Q9UK28	-0.09	0.02749
TMPRSS13	Q9BYE2	0.14	0.01574
TMSB10	P63313			-0.14	0.04704
TMSB4X	P62328			-0.14	0.04704
TMSB4Y	O14604			-0.15	0.04048
TNC	P24821			0.15	0.00069
TNFRSF12A	Q9NP84
TNFRSF21	O75509			-0.17	0.00025	-0.18	0.00614
TNNC2	P02585
TNR	Q92752
TNXA	Q16473
TNXB	P22105
TPBG	Q13641					-0.17	0.02968
TPD52	P55327	-0.1	0.04649			-0.16	0.04653
TPI1	P60174					-0.16	0.03867
TPM1	P09493							x
TPM2	P07951							x
TPP1	O14773	0.08	0.04999	0.09	0.04875			x
TREM2	Q9NZC2	0.11	0.04911
TRHDE	Q9UKU6			-0.13	0.00814
TRIM3	O75382
TTR	P02766	0.22	2e-05	0.19	0.00224	0.23	0.00861	x
TUBA1A	Q71U36
TUBA1B	P68363
TUBA1C	Q9BQE3							x
TWSG1	Q9GZX9							x
TXN	P10599
TXNDC5	Q8NBS9							x
TYRO3	Q06418			-0.16	0.0007	-0.21	0.00065
UACA	Q9BZF9							x
UBA52	P62987					-0.17	0.03526
UBB	P0CG47					-0.17	0.03526
UBC	P0CG48					-0.17	0.03526
UBE2L3	P68036			0.21	0.00304
UBE2V1	Q13404	-0.11	0.00823	-0.13	0.0359	-0.18	0.003
UBQLN1	Q9UMX0			0.3	0.0004
UBQLN2	Q9UHD9
UCHL1	P09936					0.18	0.00502
UGT8	Q16880
ULBP2	Q9BZM5
UNC5B	Q8IZJ1
UNC5C	O95185
UNC5D	Q6UXZ4			-0.15	0.03484	-0.22	0.0017
USH2A	O75445					-0.24	0.00863
VAMP2	P63027
VAPA	Q9P0L0
VASN	Q6EMK4							x
VAT1L	Q9HCJ6							x
VCAM1	P19320
VCAN	P13611
VCL	P18206							x
VGF	O15240	-0.15	0.01072	-0.45	0	-0.39	8e-05
VIM	P08670							x
VMO1	Q7Z5L0							x
VNN1	O95497
VSIG4	Q9Y279							x
VSTM2A	Q8TAG5			-0.24	0.0004	-0.34	0.00039
VSTM2B	A6NLU5			-0.24	1e-05	-0.29	0.00015
VTN	P04004
VWA1	Q6PCB0
VWC2	Q2TAL6					-0.12	0.03971
VWF	P04275	-0.08	0.00566					x
WBP2	Q969T9			-0.15	0.00283	-0.15	0.02241
WDR1	O75083							x
WDR11	Q9BZH6			-0.28	0.02265	-0.32	0.03258	x
WFDC1	Q9HC57	-0.14	0.01395	-0.2	0.00402	-0.22	0.01898
WFDC2	Q14508					-0.15	0.01407	x
WFIKKN1	Q96NZ8
WFIKKN2	Q8TEU8							x
XAB2	Q9HCS7
XPNPEP1	Q9NQW7
XXYLT1	Q8NBI6			-0.16	0.00057	-0.18	0.00617
XYLT1	Q86Y38							x
YIPF3	Q9GZM5			-0.27	9e-05			x
YWHAB	P31946			0.11	0.01629
YWHAE	P62258
YWHAG	P61981
YWHAH	Q04917
YWHAZ	P63104
ZNF648	Q5T619
ZP2	Q05996					-0.23	0.03054
